# Supplementary material for: Perception of a divergent family of phytocytokines by the Arabidopsis receptor kinase MIK2
Source: Nat Commun. 2021 Jan 29;12:705. doi: 10.1038/s41467-021-20932-y (PMC7846792; doi:10.1038/s41467-021-20932-y)
Supplement: Supplementary file 4 — Source Data [file 41467_2021_20932_MOESM4_ESM.zip]

Archive with 30 entries (28 files):
- Rhodes_Source_Data/
- Rhodes_Source_Data/Rhodes_Source_Data/
- Rhodes_Source_Data/.DS_Store
- __MACOSX/Rhodes_Source_Data/._.DS_Store
- Rhodes_Source_Data/Rhodes_Source_data_full_blots.pdf
- __MACOSX/Rhodes_Source_Data/._Rhodes_Source_data_full_blots.pdf
- Rhodes_Source_Data/Rhodes_Source_Data/Rhodes_Source_data_Supplemental_figure8.xlsx
- __MACOSX/Rhodes_Source_Data/Rhodes_Source_Data/._Rhodes_Source_data_Supplemental_figure8.xlsx
- Rhodes_Source_Data/Rhodes_Source_Data/Rhodes_Source_data_Supplemental_figure4.xlsx
- __MACOSX/Rhodes_Source_Data/Rhodes_Source_Data/._Rhodes_Source_data_Supplemental_figure4.xlsx
- Rhodes_Source_Data/Rhodes_Source_Data/.DS_Store
- __MACOSX/Rhodes_Source_Data/Rhodes_Source_Data/._.DS_Store
- Rhodes_Source_Data/Rhodes_Source_Data/Rhodes_Source_data_Supplemental_figure9.xlsx
- __MACOSX/Rhodes_Source_Data/Rhodes_Source_Data/._Rhodes_Source_data_Supplemental_figure9.xlsx
- Rhodes_Source_Data/Rhodes_Source_Data/Rhodes_Source_data_Supplemental_figure2.xlsx
- __MACOSX/Rhodes_Source_Data/Rhodes_Source_Data/._Rhodes_Source_data_Supplemental_figure2.xlsx
- Rhodes_Source_Data/Rhodes_Source_Data/Rhodes_Source_data_Supplemental_figure3.xlsx
- __MACOSX/Rhodes_Source_Data/Rhodes_Source_Data/._Rhodes_Source_data_Supplemental_figure3.xlsx
- Rhodes_Source_Data/Rhodes_Source_Data/Rhodes_Source_data_Figure1.xlsx
- __MACOSX/Rhodes_Source_Data/Rhodes_Source_Data/._Rhodes_Source_data_Figure1.xlsx
- Rhodes_Source_Data/Rhodes_Source_Data/Rhodes_Source_data_Supplemental_figure11.xlsx
- __MACOSX/Rhodes_Source_Data/Rhodes_Source_Data/._Rhodes_Source_data_Supplemental_figure11.xlsx
- Rhodes_Source_Data/Rhodes_Source_Data/Rhodes_Source_data_Figure3.xlsx
- __MACOSX/Rhodes_Source_Data/Rhodes_Source_Data/._Rhodes_Source_data_Figure3.xlsx
- Rhodes_Source_Data/Rhodes_Source_Data/Rhodes_Source_data_Supplemental_figure1.xlsx
- __MACOSX/Rhodes_Source_Data/Rhodes_Source_Data/._Rhodes_Source_data_Supplemental_figure1.xlsx
- Rhodes_Source_Data/Rhodes_Source_Data/Rhodes_Source_data_Figure4.xlsx
- __MACOSX/Rhodes_Source_Data/Rhodes_Source_Data/._Rhodes_Source_data_Figure4.xlsx
- Rhodes_Source_Data/Rhodes_Source_Data/Rhodes_Source_data_Supplemental_figure7.xlsx
- __MACOSX/Rhodes_Source_Data/Rhodes_Source_Data/._Rhodes_Source_data_Supplemental_figure7.xlsx
