# Supplementary material for: Perception of a divergent family of phytocytokines by the Arabidopsis receptor kinase MIK2
Source: Nat Commun. 2021 Jan 29;12:705. doi: 10.1038/s41467-021-20932-y (PMC7846792; doi:10.1038/s41467-021-20932-y)
Supplement: Supplementary file 4 — Source Data [file 41467_2021_20932_MOESM4_ESM.zip › Rhodes_Source_Data/Rhodes_Source_Data/Rhodes_Source_data_Supplemental_figure8.xlsx]

## Sheet: Extended data figure8a
Col-0								mik2-1								proscoop12
91	107	89	94	96	100	85	89	111	92	127	96	108	106	94	83	87	111	94	83	79	100	104	73
64	167	64	44	66	71	47	61	65	41	72	36	42	50	43	29	49	55	50	61	49	50	53	64
124	265	76	67	111	100	90	100	91	44	61	63	55	91	56	37	111	144	87	119	116	162	96	101
160	387	140	84	195	153	186	231	108	66	85	126	88	149	99	42	212	255	154	205	183	252	231	180
194	434	181	111	223	173	251	251	177	102	144	190	119	215	122	81	272	324	187	237	284	342	258	217
257	577	230	171	295	222	303	327	182	155	136	192	141	251	143	109	340	395	207	281	311	378	339	294
320	578	273	190	314	245	382	333	221	157	203	220	176	296	176	121	339	435	249	273	344	456	352	318
323	635	295	224	344	293	403	406	240	193	168	245	201	283	193	142	456	436	298	318	374	473	391	337
366	665	299	262	408	405	433	384	243	151	192	261	237	293	188	142	494	460	319	356	464	513	419	416
437	657	350	273	432	340	432	480	245	159	200	295	250	259	179	177	519	441	351	341	521	513	411	421
404	649	401	329	414	399	477	422	243	149	222	282	223	222	212	195	537	457	348	337	496	486	375	457
419	629	426	321	442	414	514	481	202	155	195	247	247	223	198	181	554	407	386	397	476	513	358	460
425	593	464	300	446	420	473	452	212	116	213	281	226	185	219	164	579	390	366	359	530	485	410	430
411	500	422	296	446	414	469	479	188	116	179	238	232	160	225	179	514	378	341	312	482	475	330	436
431	484	416	278	482	432	491	431	183	144	185	228	247	137	217	129	543	350	346	372	485	431	306	444
442	421	423	283	419	457	405	440	159	110	181	214	231	95	179	167	526	311	363	304	462	410	276	449
373	394	421	271	383	391	392	411	139	84	133	193	230	92	211	141	507	312	347	291	434	382	263	409
374	351	398	289	396	391	418	433	136	79	153	179	239	72	196	138	480	296	356	292	406	388	256	449
377	287	371	290	346	455	380	389	124	82	158	173	201	59	170	124	472	249	329	275	385	351	232	368
357	252	342	285	329	366	338	339	97	73	157	122	213	53	158	121	426	219	319	255	339	309	195	349
330	227	337	249	269	328	286	340	85	69	132	148	165	40	156	89	416	207	304	242	314	283	181	366
318	193	311	204	264	352	239	315	82	44	90	111	151	40	145	100	378	154	294	197	274	266	143	320
259	147	324	230	243	300	248	271	72	38	120	113	135	36	138	89	335	151	308	170	251	233	128	243
307	107	262	213	223	299	207	286	43	41	90	100	131	36	131	69	352	139	262	144	263	238	131	230
258	95	260	196	158	267	199	225	38	47	86	76	91	41	136	67	298	104	227	135	218	163	72	270
231	82	222	179	163	237	191	226	40	44	77	84	94	37	118	51	247	82	222	113	200	162	73	221
196	54	221	146	90	219	135	193	30	46	64	71	72	31	129	46	249	83	141	89	157	150	68	207
170	56	190	148	86	200	132	153	30	32	61	69	69	31	101	41	243	80	184	89	120	112	70	166
136	44	165	147	83	163	128	126	23	38	53	63	38	35	87	40	202	72	139	66	110	90	34	149
108	37	184	142	62	155	96	124	19	30	46	64	45	40	80	35	169	54	129	45	119	89	35	124

## Sheet: Extended data figure8b
Col-0	mik2-1	proscoop12
8662	3828	10906
10074	2697	7551
8557	3983	7707
6316	4780	6758
8228	4697	9246
8761	3658	9255
8830	4499	6590
9198	3129	8968
ANOVA summary						Tukey's multiple comparisons test	Mean Diff.	95.00% CI of diff.	Significant?	Summary	Adjusted P Value
F	43.22					Col-0 vs. mik2-1	4669	3239 to 6100	Yes	****	<0.0001	A-B
P value	<0.0001					Col-0 vs. proscoop12	205.6	-1225 to 1636	No	ns	0.9305	A-C
P value summary	****					mik2-1 vs. proscoop12	-4464	-5894 to -3033	Yes	****	<0.0001	B-C
Significant diff. among means (P < 0.05)?	Yes
R squared	0.8045					Test details	Mean 1	Mean 2	Mean Diff.	SE of diff.	n1	n2	q	DF
						Col-0 vs. mik2-1	8578	3909	4669	567.6	8	8	11.63	21
Brown-Forsythe test						Col-0 vs. proscoop12	8578	8373	205.6	567.6	8	8	0.5123	21
F (DFn, DFd)	2.261 (2, 21)					mik2-1 vs. proscoop12	3909	8373	-4464	567.6	8	8	11.12	21
P value	0.1291
P value summary	ns
Are SDs significantly different (P < 0.05)?	No
Bartlett's test
Bartlett's statistic (corrected)	2.93
P value	0.231
P value summary	ns
Are SDs significantly different (P < 0.05)?	No
ANOVA table	SS	DF	MS	F (DFn, DFd)	P value
Treatment (between columns)	111387756	2	55693878	F (2, 21) = 43.22	P<0.0001
Residual (within columns)	27062836	21	1288706
Total	138450593	23

## Sheet: Extended data figure8c
Col-0								mik2-1								proscoop12
149	115	140	153	179	162	164	173	255	160	157	144	164	159	164	185	165	150	145	152	149	132	144	158
45	44	44	49	77	62	57	64	110	47	50	43	50	45	41	50	52	40	40	51	48	57	44	39
29	30	19	29	47	51	50	58	108	23	17	19	23	26	11	29	39	40	21	32	48	25	18	40
60	37	18	29	57	76	69	72	167	54	23	81	56	37	15	74	69	44	40	39	56	34	43	33
95	52	64	61	107	104	98	126	228	183	119	177	211	75	74	128	89	63	44	68	112	56	87	60
153	80	146	77	119	126	121	151	338	410	265	330	479	167	226	234	120	107	82	120	177	79	162	123
208	131	192	119	173	155	163	144	451	556	409	493	673	229	408	329	163	97	107	151	247	119	228	170
206	140	194	137	173	158	148	168	505	715	529	535	735	249	412	416	196	94	104	145	231	126	246	208
217	170	276	153	196	154	138	173	500	628	504	559	642	273	383	425	188	123	96	174	277	128	207	234
195	165	218	142	210	131	129	189	530	469	467	456	499	264	309	323	187	113	110	163	250	128	203	239
183	146	206	102	217	129	105	150	464	307	374	446	379	230	269	284	171	116	99	129	207	121	190	277
174	122	203	92	187	121	119	144	452	205	332	395	276	244	263	224	165	83	85	134	204	107	165	250
147	95	215	86	178	109	104	144	385	144	275	348	233	217	239	171	147	109	76	127	196	108	148	211
117	82	165	81	204	117	86	127	382	95	207	317	177	172	202	125	152	85	74	79	172	95	116	214
116	71	155	70	178	89	91	143	326	74	182	259	128	164	169	104	127	87	78	68	128	84	131	200
96	61	142	34	149	87	70	115	371	56	133	230	82	135	149	107	130	104	57	68	143	98	74	196
101	55	117	40	166	79	62	107	305	35	101	184	68	123	114	64	137	102	62	71	125	71	82	147
93	52	100	30	165	72	67	101	303	33	86	138	62	139	102	56	111	72	69	62	127	69	68	126
85	38	78	31	146	75	49	112	277	13	64	134	37	101	66	55	107	67	44	42	108	73	58	111
68	27	70	20	156	66	48	76	236	20	68	109	36	96	68	33	98	67	55	38	106	81	55	94
60	22	60	17	142	58	58	77	222	14	45	87	39	86	49	30	109	71	50	45	106	70	52	74
70	29	61	11	126	46	46	97	249	14	32	68	32	80	48	23	92	47	40	24	102	61	38	81
54	24	64	12	132	56	40	105	200	16	27	63	21	72	31	24	98	57	52	39	77	48	25	66
45	18	42	17	129	39	40	82	180	16	32	51	21	63	29	25	84	49	46	40	71	54	26	61
71	18	45	11	90	54	33	63	164	8	10	45	22	75	39	21	84	40	42	22	76	55	17	74
51	7	38	14	95	39	34	76	181	15	19	38	33	54	18	14	93	53	48	25	71	31	24	55
58	18	32	8	114	37	36	71	128	5	18	35	19	55	16	28	81	49	40	31	65	64	23	55
49	16	37	8	79	44	38	56	162	11	18	51	18	56	22	14	64	40	51	28	70	35	17	40
43	11	26	6	79	25	31	45	123	5	12	32	13	44	16	23	64	38	39	22	71	37	20	48
46	10	40	6	82	24	41	59	122	5	14	30	16	40	11	16	56	42	24	24	69	36	13	47

## Sheet: Extended data figure8d
Col-0	mik2-1	proscoop12
3084	8424	3438
1886	4336	2249
3207	4589	1920
1645	5897	2213
4152	5244	3889
2545	3770	2282
2335	3963	2724
3268	3634	3731
ANOVA summary						Tukey's multiple comparisons test	Mean Diff.	95.00% CI of diff.	Significant?	Summary	Adjusted P Value
F	10.18					Col-0 vs. mik2-1	-2217	-3634 to -800.1	Yes	**	0.0021	A-B
P value	0.0008					Col-0 vs. proscoop12	-40.5	-1457 to 1376	No	ns	0.9971	A-C
P value summary	***					mik2-1 vs. proscoop12	2176	759.6 to 3593	Yes	**	0.0024	B-C
Significant diff. among means (P < 0.05)?	Yes
R squared	0.4924					Test details	Mean 1	Mean 2	Mean Diff.	SE of diff.	n1	n2	q	DF
						Col-0 vs. mik2-1	2765	4982	-2217	562.1	8	8	5.578	21
Brown-Forsythe test						Col-0 vs. proscoop12	2765	2806	-40.5	562.1	8	8	0.1019	21
F (DFn, DFd)	0.6709 (2, 21)					mik2-1 vs. proscoop12	4982	2806	2176	562.1	8	8	5.476	21
P value	0.5218
P value summary	ns
Are SDs significantly different (P < 0.05)?	No
Bartlett's test
Bartlett's statistic (corrected)	4.542
P value	0.1032
P value summary	ns
Are SDs significantly different (P < 0.05)?	No
ANOVA table	SS	DF	MS	F (DFn, DFd)	P value
Treatment (between columns)	25740755	2	12870378	F (2, 21) = 10.18	P=0.0008
Residual (within columns)	26539782	21	1263799
Total	52280537	23

## Sheet: Extended data figure8e
Col-0	mik2-1	proscoop12
16.574	17.468	11.716
19.194	28.225	9.216
1.26	30.226	14.114
11.972	27.259	8.136
15.45	30.687	11.653
18.223	26.379	15.832
8.696	34.073	13.704
14.053	16.163	11.286
19.044	27.087	13.443
27.725	34.706	18.207
18.12	32.157	23.967
7.929	24.965	21.556
4.404	16.627	22.895
ANOVA summary						Tukey's multiple comparisons test	Mean Diff.	95.00% CI of diff.	Significant?	Summary	Adjusted P Value
F	16.24					Col-0 vs. mik2-1	-12.57	-18.56 to -6.576	Yes	****	<0.0001	A-B
P value	<0.0001					Col-0 vs. proscoop12	-1.006	-6.997 to 4.985	No	ns	0.9115	A-C
P value summary	****					mik2-1 vs. proscoop12	11.56	5.570 to 17.55	Yes	***	0.0001	B-C
Significant diff. among means (P < 0.05)?	Yes
R squared	0.4742					Test details	Mean 1	Mean 2	Mean Diff.	SE of diff.	n1	n2	q	DF
						Col-0 vs. mik2-1	14.05	26.62	-12.57	2.451	13	13	7.251	36
Brown-Forsythe test						Col-0 vs. proscoop12	14.05	15.06	-1.006	2.451	13	13	0.5806	36
F (DFn, DFd)	0.4468 (2, 36)					mik2-1 vs. proscoop12	26.62	15.06	11.56	2.451	13	13	6.671	36
P value	0.6432
P value summary	ns
Are SDs significantly different (P < 0.05)?	No
Bartlett's test
Bartlett's statistic (corrected)	1.2
P value	0.5489
P value summary	ns
Are SDs significantly different (P < 0.05)?	No
ANOVA table	SS	DF	MS	F (DFn, DFd)	P value
Treatment (between columns)	1268	2	634	F (2, 36) = 16.24	P<0.0001
Residual (within columns)	1406	36	39.05
Total	2674	38
