# Supplementary material for: Perception of a divergent family of phytocytokines by the Arabidopsis receptor kinase MIK2
Source: Nat Commun. 2021 Jan 29;12:705. doi: 10.1038/s41467-021-20932-y (PMC7846792; doi:10.1038/s41467-021-20932-y)
Supplement: Supplementary file 4 — Source Data [file 41467_2021_20932_MOESM4_ESM.zip › Rhodes_Source_Data/Rhodes_Source_Data/Rhodes_Source_data_Supplemental_figure4.xlsx]

## Sheet: Extended data figure4a
mock												1 μM Scoop12												1 μM flg22
94	106	129	123	104	106	117	100	103	93	114	106	80	89	97	74	93	73	70	80	104	105	91	73	72	66	89	74	86	56	94	74	68	84	66	59
66	67	78	102	79	86	104	66	76	61	59	65	68	53	51	81	67	83	70	63	68	73	62	48	70	51	65	58	66	42	71	56	71	47	61	57
55	75	62	119	62	74	78	55	34	41	43	45	48	50	54	37	57	57	56	59	64	41	45	43	41	35	49	45	45	54	61	65	52	49	39	47
33	47	48	72	51	60	39	37	36	42	41	46	35	34	36	34	44	38	34	27	42	27	24	30	31	29	45	30	36	27	39	27	28	27	18	26
27	40	40	66	36	40	40	51	35	34	32	31	29	26	50	32	40	31	27	28	25	29	28	24	37	21	31	31	38	39	42	29	32	18	25	28
37	25	27	60	43	26	42	29	33	26	32	27	22	28	26	30	22	24	32	23	39	34	21	10	26	24	35	35	30	14	38	23	35	38	19	27
28	21	34	55	31	28	27	29	30	22	32	23	13	31	26	28	35	37	32	19	25	32	18	21	17	23	17	20	14	20	44	30	24	24	18	18
26	21	24	30	39	33	32	21	25	25	20	22	20	29	21	23	27	21	30	23	21	26	18	9	8	16	25	23	20	19	29	22	20	15	13	22
36	14	15	48	31	18	12	29	19	19	17	25	8	25	20	35	32	31	18	12	20	30	26	13	13	19	16	14	13	15	27	16	22	14	17	22
29	17	24	33	26	25	21	27	23	28	18	7	5	22	22	28	14	25	19	14	18	21	17	8	13	22	20	6	18	15	22	19	21	12	16	12
36	9	25	18	19	16	22	16	21	18	15	16	15	14	16	12	17	18	21	22	21	35	14	13	8	21	18	19	21	17	17	12	17	8	19	14
35	15	20	12	20	19	26	20	14	21	20	7	15	17	18	8	11	10	17	14	12	22	14	19	8	17	12	15	12	18	17	9	29	16	13	13
27	15	18	28	26	18	20	15	24	17	19	20	16	6	11	14	24	10	16	19	11	24	13	6	3	16	12	25	9	5	17	6	8	14	19	17
28	26	17	20	23	11	21	22	27	14	8	12	15	18	17	13	21	20	7	21	18	9	20	13	11	16	8	11	8	15	7	9	28	17	10	18
32	8	16	18	21	14	10	17	20	11	8	13	8	12	15	11	20	10	22	9	18	7	19	11	20	4	12	17	8	12	18	18	24	14	17	9
46	11	16	19	16	8	11	21	21	18	16	16	11	6	6	8	16	12	12	15	14	10	15	20	5	11	23	13	23	6	30	8	25	12	10	10
26	11	17	11	8	20	15	13	10	7	23	12	10	15	7	19	9	8	15	11	11	21	13	17	13	18	14	11	10	8	41	10	23	7	17	18
37	13	7	18	13	7	15	15	9	13	10	5	15	8	10	17	14	15	9	9	9	14	13	12	13	11	19	13	7	15	52	12	33	18	16	8
24	8	4	15	13	8	10	12	17	9	10	11	14	8	14	8	5	12	13	10	8	10	5	4	5	10	16	4	9	16	71	19	43	18	18	17
36	6	10	10	9	10	14	13	9	13	27	8	10	9	12	4	14	10	8	18	6	10	16	6	9	18	12	13	7	14	108	32	72	32	24	23
26	6	21	17	19	16	12	17	18	15	15	4	7	11	11	2	7	15	11	10	15	7	8	16	13	16	14	13	16	19	119	44	101	44	25	14
27	19	15	19	12	17	11	13	16	6	11	7	12	13	11	20	10	13	9	13	9	12	8	11	17	18	18	26	17	18	192	77	134	74	41	15
16	8	15	9	11	8	9	15	19	10	10	9	6	6	3	12	11	8	8	9	6	12	13	10	12	25	31	26	21	26	263	78	152	116	84	26
12	5	14	8	10	9	18	5	15	11	8	5	10	7	12	12	16	12	14	18	13	4	6	8	19	34	30	24	7	29	346	116	201	116	99	31
18	8	13	15	7	19	8	15	15	17	6	13	9	9	10	13	16	4	16	8	9	12	7	8	16	48	49	48	25	42	345	154	250	172	152	35
16	13	10	6	16	7	9	17	14	8	9	9	10	1	13	4	17	6	6	7	9	15	13	13	23	37	71	60	35	42	527	181	300	231	161	38
14	9	13	15	11	11	12	12	13	5	14	4	10	1	6	15	6	10	10	9	7	6	9	5	34	64	99	95	45	55	550	252	365	279	232	45
8	15	12	10	15	8	12	10	15	7	10	16	16	8	13	7	6	14	18	14	9	17	8	10	36	86	141	109	80	73	723	283	500	373	295	60
10	6	5	5	19	23	13	15	16	6	16	8	10	7	10	13	12	5	10	9	5	9	11	8	26	73	164	123	93	76	659	307	524	432	326	76
20	13	17	12	11	14	13	16	12	10	11	11	11	11	17	6	12	5	4	9	8	11	14	13	35	98	226	164	103	123	687	313	561	489	378	78
11	13	10	13	10	3	12	13	19	12	14	7	9	5	10	10	11	15	12	13	7	7	8	11	43	99	244	147	158	106	850	409	557	554	389	129
6	8	14	3	9	6	12	17	14	6	7	7	7	10	11	11	0	10	14	12	21	19	8	19	60	112	300	164	170	138	877	447	648	594	445	104
11	15	10	10	13	10	11	10	18	9	6	10	6	5	9	11	14	8	12	13	11	9	6	14	47	131	309	201	189	187	781	411	627	692	425	108
14	6	11	6	10	10	7	11	22	13	14	3	5	8	7	7	10	5	8	8	10	7	14	4	83	91	339	203	191	258	771	462	582	695	544	115
22	10	5	14	17	14	17	14	14	14	17	7	6	11	12	10	10	2	13	14	16	12	9	11	73	115	361	198	236	241	782	434	577	698	470	150
11	11	20	11	15	9	13	9	12	12	10	7	15	9	7	10	9	10	14	10	12	8	9	7	66	113	337	217	270	286	680	483	625	680	495	145
13	7	8	11	10	10	6	11	12	7	10	10	13	9	13	9	3	7	0	12	13	15	5	9	80	138	330	220	252	285	687	374	548	656	440	166
20	9	8	2	15	17	15	8	15	11	17	9	3	7	11	10	12	5	10	14	7	10	13	12	86	101	340	154	267	255	587	317	486	647	358	141
13	13	6	7	11	12	12	18	10	7	13	15	9	1	21	8	13	9	1	10	9	7	8	4	93	73	287	157	250	315	577	346	452	606	392	113
20	11	8	8	15	5	9	9	13	10	13	7	9	6	21	7	12	8	7	9	9	8	1	7	103	86	272	155	280	272	441	260	411	544	335	125
26	14	11	9	15	7	8	10	8	4	5	9	10	4	24	4	15	11	16	12	11	10	4	6	79	81	247	128	235	243	365	235	329	496	274	119
19	13	20	8	20	20	11	4	17	7	16	8	7	13	13	5	15	20	14	13	19	5	6	10	65	52	214	103	206	290	315	203	267	362	276	98
22	5	8	11	6	11	11	8	18	11	7	8	7	14	21	2	6	9	9	7	10	15	5	9	63	46	183	77	180	243	232	192	229	364	265	86
16	7	10	13	15	8	8	13	11	9	11	10	9	6	24	10	8	10	12	10	20	6	7	12	73	40	180	58	158	239	205	141	171	280	191	97
16	6	7	11	6	6	18	16	12	19	11	10	4	8	21	8	4	10	9	10	14	8	6	6	77	34	94	45	137	244	186	115	125	209	183	69
10	12	14	9	9	12	11	9	8	10	10	8	8	5	13	8	15	5	10	8	14	12	8	4	58	16	91	30	160	247	139	86	91	170	128	57
22	12	5	10	11	10	4	13	10	14	13	10	7	7	26	8	8	9	5	14	9	17	11	12	54	21	58	38	93	198	101	56	48	135	131	41
16	6	11	14	8	14	7	8	5	12	6	6	4	4	37	7	13	8	17	9	9	7	5	6	47	14	38	8	59	168	68	46	33	88	101	31
9	12	6	4	11	6	12	8	6	10	5	5	5	5	23	10	10	8	5	5	9	13	10	5	49	7	26	19	56	136	59	34	37	54	83	32
9	15	4	3	10	14	12	15	7	7	8	9	4	4	17	6	5	12	17	4	9	8	7	7	27	3	13	4	35	101	49	22	25	38	61	16
11	8	9	14	11	6	5	11	10	5	13	5	4	3	14	6	8	8	4	12	12	7	10	16	26	7	18	5	35	85	44	19	15	42	68	17
5	6	12	9	13	4	9	18	8	11	12	11	3	7	10	9	12	4	2	3	5	10	8	6	30	8	6	7	44	89	36	16	12	21	49	12
10	6	5	17	4	5	16	11	10	7	8	13	7	9	9	6	8	5	6	7	7	12	5	6	18	11	10	10	13	74	17	16	12	19	56	7
4	5	8	11	10	5	6	3	11	12	12	9	8	10	16	3	4	7	9	9	3	13	11	9	16	5	13	2	19	64	19	14	13	11	62	5
9	13	9	14	7	6	10	5	5	4	6	6	3	4	12	8	5	6	2	5	16	7	9	7	25	5	8	14	18	43	20	6	14	3	51	12
4	9	8	12	4	10	15	12	5	5	6	6	5	11	5	11	7	10	7	8	6	22	19	13	13	8	3	6	14	50	17	4	12	11	37	4
3	3	3	10	11	11	11	15	11	7	5	5	9	12	13	3	9	7	8	14	4	16	12	6	10	9	12	9	7	35	21	6	2	5	26	2
2	13	8	18	12	12	9	8	8	8	8	10	4	9	10	10	3	11	9	8	7	16	17	0	3	5	8	6	18	39	15	6	11	3	41	3
4	5	5	15	11	6	15	14	8	13	3	6	8	12	12	4	11	13	9	10	7	15	19	3	10	19	7	9	12	19	20	11	9	3	36	7
1	8	9	7	4	7	10	17	10	11	5	12	9	10	8	2	3	1	4	7	11	19	23	7	8	5	9	8	15	17	15	6	9	11	31	3

## Sheet: Extended data figure4b
mock	1 μM Scoop12	1 μM flg22
1284	765	2139
938	802	2402
1038	1085	5738
1297	843	3567
1124	958	4699
1035	890	5897
1115	899	14232
1081	892	7478
1076	961	10740
914	1025	11501
965	872	8691
851	750	2897
ANOVA summary						Tukey's multiple comparisons test	Mean Diff.	95.00% CI of diff.	Significant?	Summary	Adjusted P Value
F	25.12					mock vs. SCOOP12	164.7	-2110 to 2439	No	ns	0.9828	A-B
P value	<0.0001					mock vs. flg22	-5605	-7880 to -3331	Yes	****	<0.0001	A-C
P value summary	****					SCOOP12 vs. flg22	-5770	-8044 to -3496	Yes	****	<0.0001	B-C
Significant diff. among means (P < 0.05)?	Yes
R squared	0.6035					Test details	Mean 1	Mean 2	Mean Diff.	SE of diff.	n1	n2	q	DF
						mock vs. SCOOP12	1060	895.2	164.7	926.9	12	12	0.2512	33
Brown-Forsythe test						mock vs. flg22	1060	6665	-5605	926.9	12	12	8.552	33
F (DFn, DFd)	18.64 (2, 33)					SCOOP12 vs. flg22	895.2	6665	-5770	926.9	12	12	8.804	33
P value	<0.0001
P value summary	****
Are SDs significantly different (P < 0.05)?	Yes
Bartlett's test
Bartlett's statistic (corrected)	113.8
P value	<0.0001
P value summary	****
Are SDs significantly different (P < 0.05)?	Yes
ANOVA table	SS	DF	MS	F (DFn, DFd)	P value
Treatment (between columns)	258951524	2	129475762	F (2, 33) = 25.12	P<0.0001
Residual (within columns)	170100596	33	5154564
Total	429052120	35

## Sheet: Extended data figure4e
35S::GUS								35S::MIK2								35S::MIK2:EFR								35S::EFR:MIK2
697	1149	468	441	223	452	272	1311	449	222	713	728	181	315	290	218	303	511	788	299	497	803	496	236	371	440	469	2389	757	435	391	464
616	1073	365	326	153	360	205	1087	363	139	601	752	123	228	209	142	227	419	732	242	408	693	336	205	297	391	437	2221	587	314	290	465
501	926	372	214	134	262	158	903	320	158	484	703	117	186	209	99	147	311	525	176	309	664	320	194	278	308	361	2229	585	331	228	329
398	700	285	211	84	218	129	763	300	88	459	669	92	160	179	83	124	239	526	150	303	633	241	162	753	843	1160	4418	1384	979	1639	1959
326	577	240	162	84	175	101	637	258	96	488	569	43	155	157	92	85	294	461	122	326	575	260	123	5991	6811	7936	12499	5858	5921	7684	7869
285	442	218	115	55	181	88	600	233	83	331	475	88	99	112	80	76	246	441	124	241	543	213	85	9946	11555	12389	16991	9394	9821	10939	11127
257	430	176	111	58	108	61	559	214	53	329	462	53	109	112	50	81	251	368	110	224	566	241	90	9522	11102	12474	15718	8981	10191	10469	11073
198	361	194	91	33	93	58	522	199	53	402	489	48	86	82	38	83	196	354	90	221	567	196	89	7630	8865	10849	13226	7359	8746	8985	9938
232	401	136	78	39	108	34	487	172	59	359	437	37	62	63	41	62	192	363	80	203	524	192	92	5715	7087	8833	10273	5562	7354	7734	8368
207	389	108	100	33	106	41	443	199	48	318	389	34	81	54	26	55	168	346	74	178	499	184	65	4562	5801	7298	8208	4004	5664	6302	6949
174	327	90	67	16	98	44	395	168	48	267	374	20	76	51	45	61	136	268	50	185	450	163	63	3515	4748	5760	6583	3052	4676	5340	5890
186	278	49	86	16	77	43	372	186	28	287	385	19	40	57	21	49	162	262	46	159	411	162	66	2766	3597	4632	5225	2328	3529	4075	4868
143	287	50	70	11	83	34	405	147	32	296	349	18	41	43	27	54	146	259	43	123	460	158	71	2061	2747	3439	4234	1890	2868	3365	4031
159	321	39	87	15	63	26	421	121	54	243	324	22	54	45	25	23	142	231	44	145	424	146	60	1593	2088	2614	3380	1367	2219	2692	3403
161	332	24	62	18	70	27	391	159	23	235	310	15	53	39	26	33	142	227	38	146	403	120	64	1256	1542	2257	2851	1094	1759	2346	2806
140	302	32	78	17	64	40	359	119	27	224	294	20	47	26	31	33	149	245	46	139	458	134	56	922	1124	1680	2407	972	1407	1847	2334
131	345	31	56	15	66	31	398	142	39	249	291	16	47	30	26	31	121	243	36	141	408	104	43	737	849	1342	1950	690	1050	1448	1965
117	361	15	57	13	66	16	336	111	39	241	242	17	45	46	16	43	134	271	60	131	396	113	35	576	670	1102	1634	588	823	1195	1650
108	372	28	49	9	64	28	397	128	29	234	248	16	35	21	10	31	139	229	33	127	388	129	41	458	517	859	1438	480	744	1039	1440
99	344	18	52	9	62	32	377	133	32	208	252	10	33	29	16	41	128	218	24	142	365	83	43	323	425	711	1241	408	605	849	1233
77	404	14	28	17	55	25	346	115	27	175	202	13	29	38	19	33	108	221	36	131	339	86	37	282	306	560	1118	323	442	651	1083
90	371	32	33	16	52	35	366	83	18	190	234	12	39	27	16	25	98	223	24	121	352	96	36	239	255	467	1066	246	360	570	915
86	349	34	40	14	50	18	317	91	20	202	232	9	33	24	19	36	107	214	42	100	331	122	42	181	205	413	769	242	310	501	829
69	428	31	45	8	60	22	330	115	27	193	182	14	32	25	22	44	104	243	28	116	349	107	34	150	182	334	746	182	271	411	775
81	349	46	31	10	24	13	339	86	32	152	164	12	32	21	10	30	92	203	18	105	359	117	42	153	189	282	679	140	224	397	672
89	370	15	27	7	31	22	309	94	27	188	189	12	28	20	5	21	98	208	27	118	339	81	49	160	119	236	587	146	203	366	638
52	350	18	27	18	45	25	314	81	16	221	194	13	23	33	9	18	102	213	39	108	388	97	33	143	105	187	580	140	166	312	501
61	349	23	22	9	58	14	319	86	30	177	158	13	20	25	21	33	118	214	24	116	320	105	27	125	87	182	471	93	157	257	511
60	363	29	31	6	34	20	294	75	27	187	186	15	30	18	10	30	105	199	33	91	310	92	27	112	102	201	518	100	168	294	434
74	316	14	28	8	36	21	268	87	24	151	179	22	25	23	17	30	103	208	25	85	303	118	31	105	79	172	425	87	156	236	400
66	315	25	43	8	27	15	270	77	21	217	169	11	17	21	16	22	81	147	23	100	369	70	23	68	73	194	409	59	98	212	396
55	323	24	24	6	36	25	254	81	9	164	148	10	26	19	8	21	103	175	19	89	321	87	25	89	75	156	409	66	119	194	354
53	276	21	35	6	41	7	265	90	15	162	166	20	23	15	5	25	81	163	26	80	319	78	32	75	67	147	351	68	113	162	307
50	286	15	29	9	50	29	248	50	19	180	164	11	27	17	9	29	111	152	23	87	308	76	23	87	47	155	385	60	102	140	301
47	307	27	33	7	30	21	200	81	18	168	153	13	21	9	7	16	87	168	19	88	278	70	28	93	67	150	347	63	77	161	281
38	274	17	33	13	35	14	214	70	16	120	136	16	23	24	10	28	61	153	21	55	251	60	31	87	79	99	319	55	95	174	254
51	245	20	23	13	34	6	186	73	23	145	157	20	19	15	9	24	69	182	24	55	267	69	20	73	65	118	347	47	100	157	190
52	229	23	29	5	21	16	176	52	14	119	137	4	19	18	5	14	70	184	21	72	292	78	23	67	58	149	311	65	110	122	195
37	220	14	14	9	23	28	178	52	19	140	120	6	28	13	7	30	71	159	28	76	315	63	39	67	78	122	305	44	112	128	193
35	210	15	23	11	22	20	183	85	14	118	145	8	25	15	12	22	49	125	25	78	277	73	18	77	70	122	319	66	76	148	145

## Sheet: Extended data figure4f
GUS	MIK2	MIK2:EFR	EFR:MIK2
6358	5745	2173	61705
16051	1766	6044	73818
3395	10337	11111	91048
3111	12157	2412	129576
1235	1243	6219	59632
3540	2471	16617	72895
1864	2274	5736	84450
16539	1348	2503	97535
ANOVA summary						Tukey's multiple comparisons test	Mean Diff.	95.00% CI of diff.	Significant?	Summary	Adjusted P Value
F	80.85					GUS vs. MIK2	1844	-14887 to 18575	No	ns	0.9903	A-B
P value	<0.0001					GUS vs. MIK2:EFR	-90.25	-16822 to 16641	No	ns	>0.9999	A-C
P value summary	****					GUS vs. EFR:MIK2	-77321	-94052 to -60589	Yes	****	<0.0001	A-D
Significant diff. among means (P < 0.05)?	Yes					MIK2 vs. MIK2:EFR	-1934	-18666 to 14797	No	ns	0.9889	B-C
R squared	0.8965					MIK2 vs. EFR:MIK2	-79165	-95896 to -62433	Yes	****	<0.0001	B-D
						MIK2:EFR vs. EFR:MIK2	-77231	-93962 to -60499	Yes	****	<0.0001	C-D
Brown-Forsythe test
F (DFn, DFd)	5.142 (3, 28)					Test details	Mean 1	Mean 2	Mean Diff.	SE of diff.	n1	n2	q	DF
P value	0.0059					GUS vs. MIK2	6512	4668	1844	6128	8	8	0.4256	28
P value summary	**					GUS vs. MIK2:EFR	6512	6602	-90.25	6128	8	8	0.02083	28
Are SDs significantly different (P < 0.05)?	Yes					GUS vs. EFR:MIK2	6512	83832	-77321	6128	8	8	17.84	28
						MIK2 vs. MIK2:EFR	4668	6602	-1934	6128	8	8	0.4464	28
Bartlett's test						MIK2 vs. EFR:MIK2	4668	83832	-79165	6128	8	8	18.27	28
Bartlett's statistic (corrected)	26.34					MIK2:EFR vs. EFR:MIK2	6602	83832	-77231	6128	8	8	17.82	28
P value	<0.0001
P value summary	****
Are SDs significantly different (P < 0.05)?	Yes
ANOVA table	SS	DF	MS	F (DFn, DFd)	P value
Treatment (between columns)	36434511915	3	12144837305	F (3, 28) = 80.85	P<0.0001
Residual (within columns)	4205932031	28	150211858
Total	40640443946	31
