# Supplementary material for: Perception of a divergent family of phytocytokines by the Arabidopsis receptor kinase MIK2
Source: Nat Commun. 2021 Jan 29;12:705. doi: 10.1038/s41467-021-20932-y (PMC7846792; doi:10.1038/s41467-021-20932-y)
Supplement: Supplementary file 4 — Source Data [file 41467_2021_20932_MOESM4_ESM.zip › Rhodes_Source_Data/Rhodes_Source_Data/Rhodes_Source_data_Supplemental_figure9.xlsx]

## Sheet: Extended data figure9a
SCOOP4								SCOOP8								SCOOP12								SCOOP14
55	48	51	57	59	55	48	52	63	46	45	46	70	55	42	35	68	60	39	63	59	57	53		49	51	76	80	45	93	58	60
26	22	15	13	16	15	21	19	22	18	18	27	31	26	17	19	195	91	74	106	36	57	14		16	18	30	14	18	67	36	25
12	11	12	10	11	7	13	14	14	8	13	16	19	7	10	11	428	154	166	321	54	89	65		12	9	22	12	19	73	19	9
7	9	13	6	10	8	8	6	8	11	7	8	15	14	14	5	633	209	227	417	88	145	69		12	7	18	24	9	62	12	21
11	10	7	5	17	8	22	13	10	7	12	7	12	4	6	11	721	290	227	492	120	132	113		8	6	20	44	16	68	20	25
9	9	3	10	12	7	10	14	11	16	7	8	8	7	11	10	800	317	284	475	142	168	167		14	2	23	90	12	48	21	30
14	8	14	10	8	8	3	10	8	11	8	5	11	5	13	6	848	392	290	511	159	180	200		9	4	27	96	29	43	24	50
8	4	12	12	9	11	10	14	13	7	7	7	7	7	4	5	779	363	286	510	167	209	241		13	4	20	141	32	49	27	48
12	6	18	15	10	16	8	12	6	11	4	9	12	9	10	10	830	432	288	498	150	180	240		19	5	21	106	27	51	30	63
4	5	18	13	11	5	16	20	17	10	12	6	7	6	7	7	823	364	297	478	175	224	286		19	6	20	84	42	50	49	50
11	5	11	12	8	16	16	11	9	10	4	5	9	11	7	7	836	375	295	475	183	207	286		20	3	34	85	41	41	40	56
10	3	15	16	16	9	13	12	6	7	10	6	10	6	4	9	815	439	298	484	177	217	266		25	7	28	73	30	56	43	54
12	9	10	6	18	7	19	12	7	11	6	14	7	8	5	9	731	405	259	449	172	202	239		18	3	26	83	38	43	37	40
9	8	12	15	21	13	20	20	17	10	7	11	7	3	10	5	767	431	274	421	147	202	207		27	4	30	77	37	39	33	41
4	12	10	5	11	13	13	14	4	10	6	8	11	11	6	3	764	416	269	349	135	199	175		26	10	32	78	21	31	43	44
9	11	10	8	13	16	14	7	12	8	5	8	11	4	5	5	713	408	259	309	102	166	192		24	4	24	83	28	44	36	35
8	12	12	13	11	14	9	13	11	10	6	7	7	3	5	7	623	393	244	292	118	138	174		23	5	33	70	28	40	28	22
3	13	14	7	12	11	9	7	10	8	7	3	2	6	5	3	628	430	275	278	104	163	138		18	3	34	68	26	35	37	32
5	3	12	9	11	8	5	10	7	3	10	8	8	5	5	7	583	390	222	203	88	144	113		21	1	10	48	19	31	29	30
6	3	9	11	18	12	12	7	13	7	5	5	11	5	8	5	545	370	194	216	74	140	98		14	2	24	61	25	31	25	26
7	7	14	8	6	7	11	11	9	5	5	10	6	5	2	9	453	346	172	157	77	114	77		14	8	32	52	10	20	29	25
4	11	13	7	17	8	5	4	10	9	6	9	4	5	2	7	429	313	130	117	75	100	56		17	2	30	45	32	30	24	28
5	4	4	7	11	9	8	9	9	10	11	4	7	5	5	4	351	316	134	98	36	103	48		13	2	10	53	18	36	13	10
9	6	6	14	13	8	7	9	7	0	3	3	5	3	5	6	310	268	125	71	41	78	29		8	5	32	52	28	22	21	24
6	2	2	7	6	2	7	4	7	8	4	2	5	4	2	8	252	261	103	49	26	80	31		14	2	22	34	17	19	15	25
5	1	3	5	7	4	3	9	5	3	4	4	3	2	6	6	183	168	79	60	25	58	23		12	8	13	32	13	17	22	15
2	7	5	3	1	5	8	4	11	9	7	5	6	6	5	5	138	179	56	36	16	41	15		15	7	18	13	13	16	14	8
3	5	3	5	8	4	4	7	10	11	7	6	8	13	4	5	100	129	53	34	10	41	13		8	3	16	21	8	11	17	14
2	5	6	4	2	8	5	5	5	4	6	1	8	3	3	5	104	139	40	26	7	37	9		7	2	19	11	10	16	16	10
6	1	4	5	4	3	5	1	6	10	5	4	2	3	2	6	82	85	32	18	15	26	15		9	4	19	10	7	17	7	5

## Sheet: Extended data figure9b
SCOOP4	SCOOP8	SCOOP12	SCOOP14
284	347	15532	504
260	298	8933	197
338	257	5691	763
318	262	8013	1740
377	329	2778	698
317	251	3897	1199
352	230	3652	825
350	240		925
ANOVA summary						Tukey's multiple comparisons test	Mean Diff.	95.00% CI of diff.	Significant?	Summary	Adjusted P Value
F	17.08					SCOOP4 vs. SCOOP8	47.75	-2830 to 2925	No	ns	>0.9999	A-B
P value	<0.0001					SCOOP4 vs. SCOOP12	-6604	-9582 to -3625	Yes	****	<0.0001	A-C
P value summary	****					SCOOP4 vs. SCOOP14	-531.9	-3409 to 2346	No	ns	0.957	A-D
Significant diff. among means (P < 0.05)?	Yes					SCOOP8 vs. SCOOP12	-6651	-9630 to -3673	Yes	****	<0.0001	B-C
R squared	0.6548					SCOOP8 vs. SCOOP14	-579.6	-3457 to 2298	No	ns	0.9454	B-D
						SCOOP12 vs. SCOOP14	6072	3093 to 9050	Yes	****	<0.0001	C-D
Brown-Forsythe test
F (DFn, DFd)	7.665 (3, 27)					Test details	Mean 1	Mean 2	Mean Diff.	SE of diff.	n1	n2	q	DF
P value	0.0007					SCOOP4 vs. SCOOP8	324.5	276.8	47.75	1052	8	8	0.06422	27
P value summary	***					SCOOP4 vs. SCOOP12	324.5	6928	-6604	1088	8	7	8.58	27
Are SDs significantly different (P < 0.05)?	Yes					SCOOP4 vs. SCOOP14	324.5	856.4	-531.9	1052	8	8	0.7153	27
						SCOOP8 vs. SCOOP12	276.8	6928	-6651	1088	8	7	8.642	27
Bartlett's test						SCOOP8 vs. SCOOP14	276.8	856.4	-579.6	1052	8	8	0.7795	27
Bartlett's statistic (corrected)	115.7					SCOOP12 vs. SCOOP14	6928	856.4	6072	1088	7	8	7.889	27
P value	<0.0001
P value summary	****
Are SDs significantly different (P < 0.05)?	Yes
ANOVA table	SS	DF	MS	F (DFn, DFd)	P value
Treatment (between columns)	226564870	3	75521623	F (3, 27) = 17.08	P<0.0001
Residual (within columns)	119417663	27	4422876
Total	345982534	30

## Sheet: Extended data figure9d
SCOOP12								SCOOP6#1								SCOOP11#1								SCOOP6#2								SCOOP11#2
106	111	94	120	114	121	84	133	120	96	119	102	99	126	102	101	124	119	104	112	119	108	121	117	77	67	71	48	73	70	49	61	48	37	35	24	46	48	38	49
59	95	104	193	96	78	67	152	52	48	68	77	62	55	46	44	60	69	74	51	58	64	64	55	26	27	21	23	15	25	20	18	16	22	16	8	13	7	14	21
124	362	371	495	522	120	268	336	40	37	51	61	30	50	42	33	50	34	56	41	43	52	33	37	24	9	16	6	15	14	14	7	7	9	4	7	10	9	6	14
225	560	602	601	1023	194	529	563	24	28	26	27	20	42	35	31	23	25	32	23	31	45	17	19	22	9	15	12	12	9	8	11	2	3	6	3	8	4	3	5
303	670	731	716	1304	241	729	689	27	20	27	37	25	39	24	13	9	19	16	13	18	19	11	11	45	6	28	21	23	23	16	22	2	2	6	5	4	2	2	1
368	733	781	891	1354	280	942	780	16	18	23	22	24	30	26	24	9	7	10	6	14	9	13	3	83	20	76	40	32	33	22	20	5	5	0	2	12	4	4	7
416	870	818	927	1365	348	1039	973	13	15	25	26	20	20	10	19	9	6	8	8	9	7	9	6	115	32	110	57	33	71	51	33	7	12	1	4	26	3	3	14
485	876	881	975	1285	405	1125	1008	11	15	22	30	15	20	12	14	7	5	2	5	11	8	6	5	130	69	169	79	65	74	76	46	18	22	3	1	48	3	4	30
535	910	858	1032	1170	470	1206	1169	11	12	25	21	9	18	20	19	6	2	4	5	6	5	3	4	164	83	175	106	87	154	92	56	13	41	1	2	53	3	8	43
578	1048	863	1058	1141	530	1364	1076	11	19	17	17	27	20	22	23	6	0	6	4	2	10	4	4	228	139	246	155	112	156	111	72	19	37	2	4	87	12	2	58
646	971	931	1061	1143	628	1358	1056	12	18	12	25	26	19	15	17	2	0	2	5	2	6	2	6	251	141	266	211	175	186	167	79	22	29	4	0	55	7	11	67
668	996	973	1099	1009	665	1482	959	16	10	15	24	16	11	18	19	6	4	2	4	1	6	6	2	268	168	324	214	185	200	190	121	23	31	2	7	43	4	5	66
700	1042	964	1024	946	658	1546	856	16	17	22	19	15	19	11	12	1	0	3	6	2	1	4	4	289	231	354	300	237	264	229	125	12	26	3	5	57	7	10	47
777	1033	977	1019	769	727	1493	775	10	14	15	15	14	17	12	15	3	1	0	0	5	5	5	0	283	246	365	301	232	246	246	163	21	18	2	2	33	4	4	45
787	961	955	971	689	717	1581	628	8	6	12	16	16	19	15	17	1	3	3	2	2	3	2	3	297	277	337	359	291	260	301	178	26	11	3	6	27	4	10	42
763	917	951	994	641	790	1612	549	11	13	20	16	9	20	28	12	4	1	4	4	5	1	1	3	271	331	306	381	309	230	343	182	6	17	3	3	22	4	6	37
765	861	918	894	528	688	1567	439	17	14	13	23	14	9	9	14	3	3	4	3	4	3	4	4	291	322	367	407	335	283	343	171	7	7	2	6	18	2	5	28
779	824	789	838	406	712	1511	344	14	11	17	31	12	11	9	21	2	3	3	4	3	5	0	2	275	371	302	399	368	233	327	185	11	8	1	4	7	1	3	22
796	721	838	855	321	721	1388	260	10	6	18	25	9	9	14	16	2	0	1	6	1	3	0	2	234	326	265	434	342	284	338	201	4	18	3	1	17	4	1	7
741	620	771	714	284	658	1359	221	11	16	9	22	12	13	16	12	1	0	1	2	2	4	2	1	254	382	279	411	333	222	334	153	5	6	5	0	19	6	3	12
695	519	687	602	176	613	1254	174	13	13	12	19	11	11	6	7	2	4	1	3	1	1	3	3	185	387	233	421	340	227	331	160	8	5	1	3	11	3	1	8
680	441	599	537	155	592	1131	127	8	9	13	29	7	3	11	9	1	3	5	4	3	2	2	2	209	381	209	403	309	213	344	170	2	3	5	3	11	7	2	13
591	378	586	473	103	514	1028	95	7	17	7	27	3	7	16	14	2	0	2	3	2	2	1	4	184	349	216	396	347	205	299	189	1	5	0	0	5	3	1	8
559	348	555	401	93	470	999	81	5	9	6	42	8	10	2	12	2	2	3	5	1	5	6	4	194	350	145	403	298	179	307	169	6	1	4	4	7	2	6	6
515	272	440	288	79	355	822	57	6	10	8	36	5	5	13	9	3	1	1	4	1	1	3	3	180	322	130	381	257	174	287	157	4	2	2	3	12	1	5	4
478	213	346	247	71	353	698	69	7	7	8	28	5	1	4	15	3	8	2	2	0	4	2	0	152	325	109	369	256	151	240	153	5	3	5	6	11	5	1	4
381	191	347	172	55	283	625	36	3	3	6	31	10	4	5	3	1	2	3	4	2	1	3	3	166	281	88	337	259	153	258	165	2	7	5	3	5	2	2	5
340	174	314	162	31	260	514	52	9	8	6	45	3	3	1	7	6	1	1	4	3	2	4	3	135	262	70	295	227	128	232	171	1	1	3	4	7	2	2	2
318	130	258	100	22	204	384	40	2	4	4	37	3	5	4	9	1	3	1	2	1	6	2	1	106	223	70	287	220	124	228	158	5	1	1	1	6	4	3	6
244	107	216	111	28	173	323	39	5	5	10	26	2	7	3	3	1	1	0	3	4	1	1	2	90	183	60	316	202	109	210	110	2	2	1	4	8	0	2	4

## Sheet: Extended data figure9e
1 μM			10 μM													1 μM			10 μM
mock	SCOOP6#1	SCOOP11#1	mock	SCOOP6#1	SCOOP11#1											mock	SCOOP6#1	SCOOP11#1	mock	SCOOP6#1	SCOOP11#1
1.065	1.0136	1.1734	0.9622	0.8737	0.5996											1.065	1.0136	1.1734	0.9622	0.8737	0.5996
1.2134	0.9193	1.0421	0.9479	1.0821	1.0335											1.2134	0.9193	1.0421	0.9479	1.0821	1.0335
1.2534	1.0021	0.8994	1.2877	0.8137	1.2791											1.2534	1.0021	0.8994	1.2877	0.8137	1.2791
0.9422	1.2049	0.7937	1.1592	0.8822	1.0107											0.9422	1.2049	0.7937	1.1592	0.8822	1.0107
1.0421	0.9479	1.1106	0.8537	0.9193	1.0821											1.0421	0.9479	1.1106	0.8537	0.9193	1.0821
0.9479	0.8879	0.8137	0.9251	0.8708	1.1192											0.9479	0.8879	0.8137	0.9251	0.8708	1.1192
0.8765	0.6824	0.9507	0.945	1.0335	1.162											0.8765	0.6824	0.9507	0.945	1.0335	1.162
0.9393	0.828	1.0307	1.1221	1.1335	0.8508											0.9393	0.828	1.0307	1.1221	1.1335	0.8508
0.985	0.9993	1.0307	1.142	1.1906	0.9365											0.985	0.9993	1.0307	1.142	1.1906	0.9365
0.8822	1.0164	1.1535	1.0136	0.8594	0.945											0.8822	1.0164	1.1535	1.0136	0.8594	0.945
0.8166	0.7937	1.0564	0.8908	1.0136	1.0821											0.8166	0.7937	1.0564	0.8908	1.0136	1.0821
1.0364	0.9793	1.2477	1.0226	0.9702	1.0091											1.0364	0.9793	1.2477	1.0226	0.9702	1.0091
10uM															1 uM
ANOVA summary						Tukey's multiple comparisons test	Mean Diff.	95.00% CI of diff.	Significant?	Summary	Adjusted P Value				ANOVA summary
F	400.4					Column A vs. Column B	0.885	0.7983 to 0.9716	Yes	****	<0.0001	A-B			F	1.279
P value	<0.0001					Column A vs. Column C	0.04081	-0.04583 to 0.1274	No	ns	0.4874	A-C			P value	0.2918
P value summary	****					Column B vs. Column C	-0.8442	-0.9308 to -0.7575	Yes	****	<0.0001	B-C			P value summary	ns
Significant diff. among means (P < 0.05)?	Yes														Significant diff. among means (P < 0.05)?	No
R squared	0.9604														R squared	0.07193
Brown-Forsythe test															Brown-Forsythe test
F (DFn, DFd)	2.077 (2, 33)														F (DFn, DFd)	0.03261 (2, 33)
P value	0.1413														P value	0.9679
P value summary	ns														P value summary	ns
Are SDs significantly different (P < 0.05)?	No														Are SDs significantly different (P < 0.05)?	No
Bartlett's test															Bartlett's test
Bartlett's statistic (corrected)	7.31														Bartlett's statistic (corrected)	0.05242
P value	0.0259														P value	0.9741
P value summary	*														P value summary	ns
Are SDs significantly different (P < 0.05)?	Yes														Are SDs significantly different (P < 0.05)?	No
ANOVA table	SS	DF	MS	F (DFn, DFd)	P value										ANOVA table	SS	DF	MS	F (DFn, DFd)	P value
Treatment (between columns)	5.99	2	2.995	F (2, 33) = 400.4	P<0.0001										Treatment (between columns)	0.0465	2	0.02325	F (2, 33) = 1.279	P=0.2918
Residual (within columns)	0.2468	33	0.007479												Residual (within columns)	0.5999	33	0.01818
Total	6.237	35													Total	0.6464	35
															10 uM
1 uM															ANOVA summary
ANOVA summary						Tukey's multiple comparisons test	Mean Diff.	95.00% CI of diff.	Significant?	Summary	Adjusted P Value				F	0.4411
F	287.9					Column D vs. Column E	0.9891	0.8856 to 1.093	Yes	****	<0.0001	D-E			P value	0.6471
P value	<0.0001					Column D vs. Column F	0.3055	0.2020 to 0.4091	Yes	****	<0.0001	D-F			P value summary	ns
P value summary	****					Column E vs. Column F	-0.6836	-0.7872 to -0.5800	Yes	****	<0.0001	E-F			Significant diff. among means (P < 0.05)?	No
Significant diff. among means (P < 0.05)?	Yes														R squared	0.02604
R squared	0.9458
															Brown-Forsythe test
Brown-Forsythe test															F (DFn, DFd)	0.1227 (2, 33)
F (DFn, DFd)	22.09 (2, 33)														P value	0.8849
P value	<0.0001														P value summary	ns
P value summary	****														Are SDs significantly different (P < 0.05)?	No
Are SDs significantly different (P < 0.05)?	Yes
															Bartlett's test
Bartlett's test															Bartlett's statistic (corrected)	1.515
Bartlett's statistic (corrected)	67.23														P value	0.4688
P value	<0.0001														P value summary	ns
P value summary	****														Are SDs significantly different (P < 0.05)?	No
Are SDs significantly different (P < 0.05)?	Yes
															ANOVA table	SS	DF	MS	F (DFn, DFd)	P value
ANOVA table	SS	DF	MS	F (DFn, DFd)	P value										Treatment (between columns)	0.01779	2	0.008896	F (2, 33) = 0.4411	P=0.6471
Treatment (between columns)	6.156	2	3.078	F (2, 33) = 287.9	P<0.0001										Residual (within columns)	0.6656	33	0.02017
Residual (within columns)	0.3528	33	0.01069												Total	0.6834	35
Total	6.509	35
