# Supplementary material for: Perception of a divergent family of phytocytokines by the Arabidopsis receptor kinase MIK2
Source: Nat Commun. 2021 Jan 29;12:705. doi: 10.1038/s41467-021-20932-y (PMC7846792; doi:10.1038/s41467-021-20932-y)
Supplement: Supplementary file 4 — Source Data [file 41467_2021_20932_MOESM4_ESM.zip › Rhodes_Source_Data/Rhodes_Source_Data/Rhodes_Source_data_Supplemental_figure2.xlsx]

## Sheet: Extended data figure2a
Ws												mik2-4
286	212	216	262	290	239	232	220	258	216	307	194	154	245	201	214	203	196	213	201	171	239	250	180
764	392	732	798	769	841	597	342	679	787	927	765	125	167	128	137	133	158	144	119	116	144	171	140
1200	688	1139	1517	1097	1510	1009	670	906	1232	1172	1850	93	156	95	113	102	106	127	99	71	118	151	105
1467	802	1443	1828	1261	1857	1568	840	1029	1289	1383	2372	76	98	110	124	90	98	98	76	71	80	136	91
1542	942	1576	2122	1481	2086	1580	947	1214	1366	1564	2474	93	115	76	76	76	78	69	73	68	95	122	99
1601	885	1547	2098	1462	2307	1662	949	1115	1525	1662	2592	63	82	82	57	57	81	91	78	57	68	119	90
1552	1042	1545	2187	1509	2355	1813	1010	1168	1584	1640	2666	58	99	69	52	60	74	68	62	33	79	126	68
1604	1053	1614	2039	1534	2272	1696	961	1221	1626	1701	2635	50	64	76	57	43	62	45	51	52	79	123	73
1656	1126	1755	2269	1574	2365	1844	921	1211	1657	1686	2671	43	89	74	57	53	71	59	49	41	65	113	88
1646	1158	1717	2101	1594	2497	1926	910	1250	1719	1716	2637	51	62	84	47	58	67	63	55	44	39	104	64
1701	1180	1750	2252	1647	2472	1902	944	1241	1678	1767	2644	43	70	47	36	42	59	65	62	48	70	94	52
1559	1211	1682	2185	1610	2363	1809	875	1248	1705	1764	2711	42	61	65	43	48	56	70	47	34	55	81	86
1583	1098	1751	2146	1639	2304	1698	827	1288	1710	1757	2560	32	63	68	49	45	63	55	45	44	46	79	55
1500	1121	1724	2071	1552	2251	1672	793	1245	1644	1684	2530	37	61	71	40	34	66	57	38	33	48	81	55
1507	1163	1628	2031	1551	2261	1713	678	1212	1612	1610	2376	22	47	40	40	39	50	70	43	31	69	64	48
1387	1201	1624	2124	1573	2323	1725	723	1168	1609	1568	2349	45	46	63	39	27	53	67	37	40	56	66	55
1342	1131	1656	1940	1511	2159	1641	602	1170	1671	1585	2430	46	36	80	52	43	50	60	33	41	54	75	41
1239	1151	1635	2043	1535	2089	1564	543	1100	1473	1627	2161	32	51	56	60	17	55	49	32	23	50	68	43
1110	1225	1549	1897	1374	1949	1445	534	1077	1443	1427	2067	33	44	47	29	37	67	36	41	49	51	44	51
1079	1091	1526	1764	1433	1934	1413	407	1064	1410	1409	1976	41	46	35	33	32	36	36	46	29	50	72	33
1034	1065	1451	1756	1381	1821	1309	354	974	1397	1396	1863	31	46	29	22	44	43	53	31	24	40	78	39
943	1123	1399	1539	1327	1705	1183	320	919	1301	1309	1764	29	58	35	38	43	47	52	34	24	49	64	40
854	1055	1281	1575	1210	1632	1125	260	885	1195	1236	1630	33	44	30	48	42	27	42	30	27	37	59	36
835	1081	1105	1410	1110	1594	1077	204	831	1100	1092	1513	27	44	28	32	28	35	41	25	29	32	57	34
726	1027	1205	1331	1122	1489	956	167	770	974	1012	1286	28	52	36	23	29	39	33	25	32	36	49	30
671	999	1011	1294	964	1395	907	116	629	868	869	1280	31	46	26	40	26	31	39	37	26	35	41	29
659	908	952	1169	917	1366	880	108	659	853	824	1141	33	33	23	26	38	24	33	34	23	38	47	30
528	932	906	1088	839	1198	765	99	530	750	747	1044	24	34	37	38	25	33	40	29	25	27	40	30
449	861	775	946	783	1132	705	89	497	704	648	975	22	32	30	42	35	33	30	24	24	24	49	16
367	728	713	903	690	1033	604	61	482	572	609	849	22	48	27	23	29	26	37	19	8	25	48	17
346	670	658	805	586	901	549	42	432	539	499	721	15	20	24	39	21	33	16	24	20	36	33	41
280	640	544	808	509	826	511	55	349	451	418	686	17	30	24	31	17	20	41	26	10	29	52	22
227	622	537	650	474	732	449	29	352	430	344	581	18	33	36	30	36	13	28	26	21	34	37	21
198	523	482	595	406	587	375	33	258	354	326	466	21	36	20	38	29	33	20	36	24	29	41	22
212	539	397	569	328	611	415	36	224	328	311	431	19	23	31	23	30	42	27	29	18	34	45	20
150	466	371	481	295	554	330	24	219	288	252	404	18	21	39	20	15	30	21	17	9	25	30	18
166	400	309	424	251	484	298	23	184	322	231	371	33	31	19	28	26	21	33	25	12	19	32	15
130	415	262	398	253	431	257	20	153	232	180	272	13	25	25	19	26	24	24	25	18	26	34	17
122	378	251	333	256	355	193	35	108	224	164	264	14	22	21	26	27	26	22	22	19	16	36	23
109	331	227	279	199	308	183	31	122	215	168	298	23	26	16	20	24	30	22	22	23	21	46	21
100	313	210	286	172	301	184	23	105	193	112	198	14	24	16	15	19	24	23	20	11	20	42	25
77	273	191	223	154	280	170	21	81	181	134	207	14	12	29	16	22	12	27	23	24	17	34	21
74	264	146	228	194	210	164	30	88	166	142	183	17	22	19	17	19	14	25	30	19	39	40	18
89	264	134	225	165	206	145	19	90	130	108	165	18	23	24	31	16	25	24	17	20	24	48	18
73	230	146	212	166	183	108	18	48	131	107	150	12	17	18	28	33	20	22	24	19	21	49	18
62	224	134	181	171	179	103	21	68	124	101	156	19	29	21	21	19	27	27	18	9	17	41	20
49	195	123	123	133	149	86	13	65	135	76	130	13	11	35	21	15	17	26	20	11	19	37	27
57	176	125	139	125	136	92	14	52	102	78	106	15	12	21	23	23	22	27	15	21	25	53	19
52	173	95	103	120	126	89	24	33	107	79	122	15	15	20	19	13	23	22	13	9	19	29	20
52	162	93	84	124	140	69	28	54	85	78	87	14	23	38	20	16	18	41	14	19	25	36	14
47	139	63	91	131	108	76	8	30	98	81	89	21	25	17	27	15	19	26	12	14	16	36	11
55	131	78	75	103	99	57	9	31	77	56	103	12	18	22	16	14	24	18	19	15	24	28	14
47	144	78	58	119	78	54	19	30	94	60	80	16	23	26	17	12	13	26	16	17	18	17	25
56	127	75	74	100	85	37	19	33	92	64	68	12	23	9	15	15	14	10	14	19	16	29	25
31	126	52	52	84	81	40	12	45	73	62	66	12	22	24	16	13	24	14	7	18	20	26	23
45	100	52	55	106	71	52	21	34	54	62	64	11	24	12	18	18	19	20	12	21	13	32	9
39	100	53	48	99	71	46	12	33	66	52	42	19	13	22	24	19	34	22	19	9	14	25	12
41	77	41	44	95	51	48	21	37	39	42	45	17	13	14	20	18	18	28	16	13	22	23	14
31	82	25	34	94	64	34	23	41	51	51	60	5	23	14	16	14	11	14	16	15	15	33	19
39	67	39	39	100	43	42	9	49	64	40	43	7	15	19	12	8	19	21	19	11	16	33	13

## Sheet: Extended data figure2b
Col-0	mik2-4
37447	1933
38002	2793
46598	2543
58401	2353
44451	2170
63249	2553
45276	2659
17166	2171
32488	1826
44115	2567
44176	3748
64663	2403
Unpaired t test
P value	<0.0001
P value summary	****
Significantly different (P < 0.05)?	Yes
One- or two-tailed P value?	Two-tailed
t, df	t=11.00, df=22
How big is the difference?
Mean of column A	44669
Mean of column B	2477
Difference between means (B - A) ± SEM	-42193 ± 3836
95% confidence interval	-50148 to -34237
R squared (eta squared)	0.8461
F test to compare variances
F, DFn, Dfd	719.7, 11, 11
P value	<0.0001
P value summary	****
Significantly different (P < 0.05)?	Yes
Data analyzed
Sample size, column A	12
Sample size, column B	12

## Sheet: Extended data figure2c
Ws-2	mik2-4
0.0654229	0.954559
0.0736008	0.799766
0.0552006	0.809147
0.0470227	0.673116
0.0408893	0.872471
0.0674674	0.952213
0.0776898	1.03195
0.0408893	1.08824
Unpaired t test
P value	<0.0001
P value summary	****
Significantly different (P < 0.05)?	Yes
One- or two-tailed P value?	Two-tailed
t, df	t=17.38, df=14
How big is the difference?
Mean of column A	0.05852
Mean of column B	0.8977
Difference between means (B - A) ± SEM	0.8392 ± 0.04828
95% confidence interval	0.7356 to 0.9427
R squared (eta squared)	0.9557
F test to compare variances
F, DFn, Dfd	86.75, 7, 7
P value	<0.0001
P value summary	****
Significantly different (P < 0.05)?	Yes
Data analyzed
Sample size, column A	8
Sample size, column B	8

## Sheet: Extended data figure2e
Col-0																mik2-1																mik2-1/pMIK2::MIK2-mCherry #9																mik2-1/pMIK2::MIK2-mCherry #5
21	35	23	34	34	25	22	22	25	34	29	20	29	25	27	26	28	27	28	24	25	29	22	26	28	33	40	23	25	38	36	16	29	32	23	21	35	38	23	17	32	24	22	29	34	38	30	19	27	33
67	57	25	40	71	22	37	24	19	37	21	13	45	50	60	23	18	14	11	18	9	21	19	18	15	22	21	12	13	29	18	10	19	25	21	27	20	28	17	18	26	30	26	30	31	45	22	18	33	21
252	160	73	104	228	32	47	34	31	51	27	24	118	143	109	29	13	12	5	11	5	9	7	4	12	12	11	8	16	9	15	9	20	23	25	38	28	19	17	16	38	34	41	61	89	89	54	42	88	54
430	315	103	210	365	59	50	55	44	104	42	42	220	239	195	38	4	9	10	5	11	4	9	7	8	7	9	10	4	6	11	4	22	76	51	62	46	59	49	45	83	83	86	108	175	176	94	75	181	156
566	368	154	309	490	83	70	70	45	179	80	65	266	319	289	55	4	8	4	3	4	12	3	6	6	9	8	7	7	5	6	6	50	101	93	131	64	95	81	75	134	133	124	140	231	226	132	160	312	266
618	463	211	401	629	128	99	73	65	169	93	123	370	380	329	58	4	5	5	5	7	5	11	1	5	7	12	9	5	5	4	5	71	138	105	159	120	148	86	122	220	215	158	169	318	301	236	228	373	284
713	459	251	473	727	130	111	103	97	237	140	156	417	408	402	100	5	8	4	7	6	9	7	3	6	8	9	5	5	3	10	5	93	190	139	200	151	155	118	137	294	253	235	257	317	376	259	237	449	401
683	505	299	569	811	150	149	94	129	281	151	213	407	510	459	109	6	5	6	6	10	7	6	3	9	10	8	4	11	11	8	8	105	197	176	208	151	192	150	156	373	301	245	300	341	385	278	256	521	367
739	545	329	588	875	186	149	118	179	355	208	249	408	543	544	142	8	7	7	4	11	3	7	6	7	6	12	3	2	8	10	1	120	251	203	264	179	207	126	155	421	365	254	299	377	435	284	299	558	449
715	473	346	687	912	169	134	151	218	386	223	275	482	571	500	148	8	6	3	7	7	11	5	3	3	13	8	11	3	4	7	2	126	259	229	266	194	216	131	173	424	385	296	312	360	445	282	327	585	462
673	471	387	649	845	195	186	138	228	331	243	287	514	504	479	140	7	7	3	6	6	7	8	3	5	11	6	8	12	5	5	3	135	217	225	260	174	197	127	189	483	377	311	316	339	400	270	307	553	448
638	446	376	700	882	213	160	146	227	369	256	297	505	565	468	178	0	2	5	10	6	6	6	4	10	9	4	7	7	10	7	4	143	219	210	262	191	228	139	185	458	361	289	295	293	374	243	273	551	457
606	369	342	695	808	177	163	129	227	346	258	306	448	565	453	148	0	3	9	9	8	8	9	3	8	12	8	12	7	11	4	2	142	210	206	254	177	203	121	185	449	359	293	266	265	363	247	309	573	454
477	328	390	658	784	188	202	140	236	355	251	314	413	505	459	197	13	4	6	1	4	7	4	2	3	11	6	5	4	7	6	7	134	191	186	233	191	207	106	177	425	331	296	262	279	313	225	282	485	441
425	233	364	698	682	182	179	147	220	319	248	251	415	494	358	162	9	8	7	7	4	8	4	1	13	6	6	5	4	9	9	4	127	171	166	235	160	217	74	180	418	329	272	241	216	298	191	258	441	352
331	186	322	563	683	174	156	152	224	288	254	260	403	397	342	149	5	6	6	4	1	6	5	6	11	5	7	4	4	9	4	2	118	138	155	180	142	186	80	175	445	306	226	210	183	266	168	229	396	351
320	159	311	582	618	150	154	141	178	256	237	256	315	355	339	148	6	1	4	5	10	3	5	4	3	2	4	4	9	12	5	1	117	116	140	191	131	177	87	141	346	265	203	193	162	237	155	239	362	321
286	122	266	522	549	132	123	129	214	260	182	245	300	296	259	144	7	6	5	3	2	9	5	5	4	9	5	6	4	6	2	7	95	126	104	169	114	156	76	129	372	250	187	171	129	189	139	213	351	305
195	101	227	463	452	118	136	138	178	215	179	188	236	263	253	137	4	2	5	0	8	6	7	6	3	2	3	10	6	1	2	3	99	89	99	138	107	151	54	133	265	222	184	124	101	187	94	188	285	259
155	73	239	396	433	111	113	117	141	206	151	173	206	228	221	158	3	7	3	5	6	5	6	3	5	5	3	4	6	5	4	1	86	91	87	140	93	154	54	115	270	159	134	104	110	155	101	146	232	230
111	50	205	378	366	98	120	107	117	166	127	138	174	160	175	120	2	5	5	5	1	5	5	2	5	6	7	3	4	4	4	2	72	74	86	96	78	122	45	84	205	156	117	90	90	131	74	137	201	197
106	41	168	343	309	87	89	97	110	151	101	135	129	123	133	115	3	5	5	5	7	5	5	3	5	7	3	1	2	8	4	1	40	57	48	78	63	95	39	93	203	115	115	72	85	119	71	134	179	183
84	27	143	261	213	82	83	75	98	116	77	108	104	78	98	134	3	3	4	3	1	5	4	3	3	6	5	4	0	7	1	2	44	54	54	88	84	94	41	75	146	87	75	71	58	105	59	105	125	167
76	30	136	210	201	67	69	78	78	107	61	104	98	107	80	108	1	2	1	2	3	6	0	2	3	8	5	6	1	3	2	4	47	52	42	75	52	97	30	52	126	94	68	45	62	88	43	75	116	161
59	22	115	186	190	58	87	61	68	82	80	71	59	92	80	95	5	3	3	5	3	3	4	6	9	5	6	3	1	7	1	3	46	48	49	46	57	73	29	55	112	97	50	46	42	83	35	59	92	119
75	27	100	201	145	61	59	69	67	71	55	100	74	75	68	71	3	2	2	3	1	0	0	3	4	4	4	3	1	1	4	3	31	41	49	56	44	64	30	51	103	62	56	48	39	73	45	66	106	108
58	29	77	147	145	55	55	54	51	47	36	69	53	67	57	76	3	1	1	2	0	2	1	0	3	1	6	1	3	2	3	1	33	34	35	55	45	53	23	48	85	62	44	30	34	60	38	59	101	101
55	24	76	112	114	53	40	47	50	60	42	67	57	53	69	84	3	2	5	3	3	2	1	3	2	4	6	4	4	6	4	3	25	33	22	50	34	55	17	32	71	52	32	39	23	41	29	67	65	73
37	21	61	111	94	53	46	51	33	52	34	66	51	45	45	58	1	1	5	6	4	0	1	2	2	6	2	2	0	9	1	4	21	32	27	35	25	39	13	35	60	38	38	22	34	43	33	37	80	58
22	10	50	107	83	51	26	38	38	44	22	51	42	31	51	68	1	4	2	3	2	2	7	2	3	5	1	3	4	1	2	0	16	30	22	33	25	36	14	28	54	31	22	20	26	37	16	29	49	53
14	9	43	71	68	51	27	31	33	37	23	42	37	32	43	51	0	3	2	3	0	5	4	1	4	1	5	4	2	5	5	1	19	33	13	35	17	33	8	30	53	33	35	24	20	30	16	25	58	47
16	13	34	76	76	37	37	31	21	24	18	42	29	24	42	58	3	3	5	0	6	2	2	2	2	9	6	2	3	2	2	0	15	21	17	23	9	37	15	22	56	29	38	24	21	31	15	15	33	25
10	10	29	57	56	38	15	26	14	29	29	32	16	24	27	38	1	3	3	1	2	5	4	4	3	9	6	2	2	2	2	2	12	13	18	26	10	17	8	16	48	24	30	15	24	18	13	17	35	36
4	10	26	45	65	36	13	28	16	26	18	30	18	19	18	27	0	0	2	5	3	1	4	0	2	2	1	0	0	5	5	2	6	28	8	15	16	20	14	16	25	31	17	17	19	17	14	21	18	24
6	8	6	49	44	31	11	18	19	19	14	15	16	14	18	27	0	1	3	3	1	1	1	0	0	1	2	0	2	7	3	2	9	14	10	13	14	17	12	15	37	17	19	23	22	14	5	12	19	29
4	3	20	58	51	19	5	18	12	22	13	26	14	18	7	13	1	1	2	1	2	1	1	1	1	1	3	3	1	4	3	1	1	16	13	8	9	18	12	4	22	22	18	20	12	15	3	14	16	24
4	8	15	47	58	17	7	9	10	14	11	26	11	8	15	22	3	1	8	1	4	0	1	4	2	6	2	3	1	3	0	1	9	12	7	13	9	12	5	11	20	20	21	10	18	17	12	14	13	21
4	9	14	58	56	14	6	19	18	24	8	15	12	11	4	12	1	3	5	2	3	6	3	2	1	4	3	4	3	5	2	3	7	12	13	9	10	14	6	11	8	17	15	14	16	10	5	10	11	22
6	7	13	60	43	8	3	12	7	11	7	20	9	11	6	8	5	0	2	4	0	1	1	5	4	7	2	0	5	5	1	2	1	16	6	8	9	19	8	12	27	15	9	6	22	20	6	17	12	22
6	7	14	64	49	12	11	7	10	13	13	15	14	10	7	12	0	3	3	0	5	0	1	1	1	2	1	3	2	4	4	0	6	13	7	8	6	17	6	6	26	17	7	8	11	12	10	18	3	21
[truncated: 46 more columns]

## Sheet: Extended data figure2f
Col-0	mik2-1	mik2-1/pMIK2::MIK2-mCherry #9	mik2-1/pMIK2::MIK2-mCherry #5	mik2-1/pMIK2::MIK2-FLAG #7	mik2-1/p35S::MIK2-GFP
9667	191	2311	8688	4525	5384
6233	193	3493	7602	5918	4754
6383	204	3189	6726	4393	3058
11982	197	4208	8732	4581	2548
14304	201	3084	5315	4175	1803
3552	227	3965	3770	8307	1040
3249	205	2091	5551	4984	613
2997	160	3219	3535	6343	1453
3795	223	7463	6742	4382	3029
5893	293	5801	5572	3688	3318
4062	266	4708	6817	3741	3038
4929	208	4531	6837	4202	4593
7534	195	5028	6422	3301	2499
8362	283	6262	11948	4156	2801
7588	226	4046	5925	3849	2667
3486	137	5036	4641	3774	2398
ANOVA summary
F	27.01
P value	<0.0001
P value summary	****
Significant diff. among means (P < 0.05)?	Yes
R squared	0.6001
Brown-Forsythe test
F (DFn, DFd)	7.183 (5, 90)
P value	<0.0001
P value summary	****
Are SDs significantly different (P < 0.05)?	Yes
Bartlett's test
Bartlett's statistic (corrected)	120.3
P value	<0.0001
P value summary	****
Are SDs significantly different (P < 0.05)?	Yes
ANOVA table	SS	DF	MS	F (DFn, DFd)	P value
Treatment (between columns)	461482117	5	92296423	F (5, 90) = 27.01	P<0.0001
Residual (within columns)	307561067	90	3417345
Total	769043184	95
Tukey's multiple comparisons test	Mean Diff.	95.00% CI of diff.	Significant?	Summary	Adjusted P Value
Col-0 vs. mik2-1	6288	4385 to 8191	Yes	****	<0.0001	A-B
Col-0 vs. mik2-1/pMIK2::MIK2-mCherry #9	2224	320.6 to 4127	Yes	*	0.0124	A-C
Col-0 vs. mik2-1/pMIK2::MIK2-mCherry #5	-50.44	-1954 to 1853	No	ns	>0.9999	A-D
Col-0 vs. mik2-1/pMIK2::MIK2-FLAG #7	1856	-47.19 to 3759	No	ns	0.0603	A-E
Col-0 vs. mik2-1/p35S::MIK2-GFP	3689	1786 to 5592	Yes	****	<0.0001	A-F
mik2-1 vs. mik2-1/pMIK2::MIK2-mCherry #9	-4064	-5967 to -2161	Yes	****	<0.0001	B-C
mik2-1 vs. mik2-1/pMIK2::MIK2-mCherry #5	-6338	-8242 to -4435	Yes	****	<0.0001	B-D
mik2-1 vs. mik2-1/pMIK2::MIK2-FLAG #7	-4432	-6335 to -2529	Yes	****	<0.0001	B-E
mik2-1 vs. mik2-1/p35S::MIK2-GFP	-2599	-4502 to -695.9	Yes	**	0.0019	B-F
mik2-1/pMIK2::MIK2-mCherry #9 vs. mik2-1/pMIK2::MIK2-mCherry #5	-2274	-4177 to -371.0	Yes	**	0.0098	C-D
mik2-1/pMIK2::MIK2-mCherry #9 vs. mik2-1/pMIK2::MIK2-FLAG #7	-367.8	-2271 to 1535	No	ns	0.9931	C-E
mik2-1/pMIK2::MIK2-mCherry #9 vs. mik2-1/p35S::MIK2-GFP	1465	-438.3 to 3368	No	ns	0.2295	C-F
mik2-1/pMIK2::MIK2-mCherry #5 vs. mik2-1/pMIK2::MIK2-FLAG #7	1907	3.252 to 3810	Yes	ns	0.05	D-E
mik2-1/pMIK2::MIK2-mCherry #5 vs. mik2-1/p35S::MIK2-GFP	3739	1836 to 5642	Yes	****	<0.0001	D-F
mik2-1/pMIK2::MIK2-FLAG #7 vs. mik2-1/p35S::MIK2-GFP	1833	-70.56 to 3736	No	ns	0.066	E-F
