# Supplementary material for: Perception of a divergent family of phytocytokines by the Arabidopsis receptor kinase MIK2
Source: Nat Commun. 2021 Jan 29;12:705. doi: 10.1038/s41467-021-20932-y (PMC7846792; doi:10.1038/s41467-021-20932-y)
Supplement: Supplementary file 4 — Source Data [file 41467_2021_20932_MOESM4_ESM.zip › Rhodes_Source_Data/Rhodes_Source_Data/Rhodes_Source_data_Supplemental_figure3.xlsx]

## Sheet: Extended data figure3a
Col-0																bak1-5								sobir1-13
136	151	82	213	76	107	112	155	228	123	171	138	232	737	263	134	138	133	128	90	116	67	91	83	220	246	239	210	360	117	221	199
238	195	202	467	101	155	118	296	1027	173	520	384	748	1873	895	515	109	100	106	57	80	54	66	48	576	646	628	490	945	215	540	461
398	422	364	846	92	308	181	515	1986	293	1245	811	972	2438	1238	814	83	73	61	35	44	46	65	60	888	1137	999	733	1230	284	870	688
577	614	482	1014	153	378	221	665	2424	373	1597	1205	1077	2593	1439	860	68	58	81	57	41	36	36	42	1001	1356	1175	916	1385	358	1014	707
784	752	602	1133	151	457	266	640	2480	468	1705	1422	1076	2571	1549	972	66	45	55	38	48	30	31	34	1057	1340	1209	958	1424	397	1094	642
839	928	646	1132	188	552	289	636	2693	594	1712	1628	1057	2576	1458	1052	70	64	45	31	45	16	38	31	977	1450	1246	738	1400	434	1070	634
948	1078	505	1083	175	613	323	632	2545	687	1818	1859	984	2481	1502	1005	35	55	55	40	48	29	33	32	990	1420	1174	781	1348	508	977	642
1029	1267	546	1152	164	597	340	576	2665	714	1767	1857	1012	2374	1589	1055	50	50	48	35	41	25	34	25	981	1382	1206	687	1288	505	970	574
1112	1164	518	1029	190	767	431	498	2621	724	1743	1779	953	2295	1483	1031	56	44	43	36	37	21	21	18	862	1328	1009	565	1308	548	862	554
1171	1418	436	1003	188	725	398	431	2389	805	1665	1910	882	2174	1470	989	47	35	42	23	22	24	30	30	747	1147	970	547	1093	526	769	574
1207	1305	460	968	152	816	374	401	2300	745	1659	1961	991	2027	1310	960	52	36	55	23	26	16	24	16	764	1029	910	455	1066	564	736	471
1284	1213	417	887	180	755	358	343	2141	709	1539	1883	955	1831	1312	880	39	38	32	19	27	20	28	22	576	892	808	407	940	514	659	376
1227	1353	402	710	164	757	384	259	1885	630	1541	1776	861	1699	1176	841	36	25	37	28	42	26	31	20	558	832	726	348	830	443	588	289
1183	1232	369	718	136	766	333	236	1822	565	1306	1658	813	1521	951	886	44	34	45	23	30	12	23	24	442	748	608	286	695	462	594	258
1181	1155	337	585	149	703	297	173	1491	635	1237	1496	771	1358	933	739	28	28	38	20	18	14	15	24	375	673	517	269	630	440	589	183
1119	1163	238	463	113	640	324	134	1353	531	1061	1457	664	1084	878	746	32	32	29	35	23	33	16	17	275	550	489	205	491	442	522	135
1068	1060	227	413	113	638	313	99	1147	571	1039	1232	595	955	710	695	34	29	27	19	32	20	20	22	204	493	407	139	411	358	498	124
981	1059	178	354	118	567	268	88	1014	471	824	1073	540	779	616	546	32	32	24	11	30	18	30	21	185	359	387	128	342	387	413	114
907	954	198	232	93	480	248	68	843	452	779	971	502	650	525	490	26	24	10	22	13	17	17	10	191	318	248	130	269	334	395	78
801	884	137	200	103	499	266	47	676	370	673	899	496	500	454	457	31	25	31	18	28	9	29	11	119	215	271	99	209	283	355	77
749	760	135	179	66	461	221	52	565	293	516	723	453	457	388	381	22	35	29	27	16	22	16	16	89	217	190	66	167	239	292	66
668	660	114	160	71	350	181	52	448	255	493	662	380	354	279	332	19	28	28	14	21	16	11	17	88	179	192	67	154	242	262	53
572	581	87	113	49	310	177	33	319	246	380	517	328	301	256	337	30	27	23	12	29	20	21	15	85	142	142	75	119	190	214	50
560	514	63	84	56	266	174	21	301	233	359	490	292	281	202	221	28	29	23	12	21	11	21	13	70	129	154	58	119	152	172	33
467	395	73	91	48	239	129	39	276	197	241	438	261	259	182	201	14	23	28	9	27	17	33	21	73	84	119	62	85	197	181	28
350	338	58	61	37	219	124	23	180	177	215	355	226	231	160	182	30	18	27	20	23	25	9	15	62	82	108	47	84	161	151	61
342	284	63	47	49	180	121	16	188	151	199	292	209	176	123	172	22	19	25	12	17	18	15	17	67	83	135	61	60	132	125	34
284	298	62	62	42	135	100	20	186	129	147	252	158	190	110	124	19	23	23	11	12	15	14	10	55	59	93	30	48	148	115	41
260	184	41	59	31	153	97	19	149	131	94	221	136	187	130	100	28	24	25	18	24	24	9	9	56	70	95	43	67	125	97	39
230	192	31	41	39	125	64	15	122	111	108	203	129	175	88	99	28	16	17	14	15	14	17	10	51	73	98	37	42	108	98	29
210	138	30	68	44	112	79	19	79	96	78	152	114	190	94	82	23	9	15	17	14	14	17	14	52	42	74	43	75	101	67	30
178	130	31	40	31	117	77	20	80	65	43	157	85	140	78	71	23	23	29	21	19	15	14	10	40	44	71	40	49	108	68	40
172	100	25	37	23	101	56	21	63	60	45	132	79	136	53	52	19	17	18	21	16	19	12	8	43	48	58	47	37	145	67	40
162	89	39	36	20	74	70	15	49	71	37	132	67	131	55	72	28	14	25	21	10	22	19	19	49	45	55	40	35	102	81	26
145	72	20	31	23	99	44	18	52	74	28	108	48	108	63	47	33	24	14	20	16	20	9	10	45	61	36	41	39	135	40	30
137	62	27	26	23	70	53	23	65	58	27	94	45	116	54	41	22	23	29	17	21	22	17	9	35	38	45	31	35	111	48	27
103	47	26	25	24	59	65	15	49	42	30	64	54	79	49	37	18	31	14	14	18	19	11	8	35	32	47	36	38	138	52	17
111	53	26	35	26	49	36	13	37	47	29	52	25	117	33	36	22	14	17	18	17	15	17	12	49	27	36	25	34	128	54	14
94	57	23	24	17	35	34	11	35	39	26	53	29	85	43	30	23	26	19	19	13	12	7	8	25	21	41	34	27	93	44	15
73	45	15	14	25	52	18	8	53	36	24	55	35	88	43	25	24	15	13	13	11	12	22	7	23	23	33	30	29	110	44	24

## Sheet: Extended data figure3b
Col-0	bak1-5	sobir1-13
24057	1551	13080
24366	1398	19060
8335	1433	17048
15835	990	10004
3543	1151	19007
14486	885	10984
7764	989	16008
7345	838	8477
39026
13144
28720
32551
19334
38317
24234
18309
ANOVA summary						Tukey's multiple comparisons test	Mean Diff.	95.00% CI of diff.	Significant?	Summary	Adjusted P Value
F	14.26					Col-0 vs. bak1-5	18806	10105 to 27507	Yes	****	<0.0001	A-B
P value	<0.0001					Col-0 vs. sobir1-13	5752	-2949 to 14453	No	ns	0.2484	A-C
P value summary	****					bak1-5 vs. sobir1-13	-13054	-23101 to -3007	Yes	**	0.0088	B-C
Significant diff. among means (P < 0.05)?	Yes
R squared	0.4958					Test details	Mean 1	Mean 2	Mean Diff.	SE of diff.	n1	n2	q	DF
						Col-0 vs. bak1-5	19960	1154	18806	3523	16	8	7.549	29
Brown-Forsythe test						Col-0 vs. sobir1-13	19960	14209	5752	3523	16	8	2.309	29
F (DFn, DFd)	10.79 (2, 29)					bak1-5 vs. sobir1-13	1154	14209	-13054	4068	8	8	4.538	29
P value	0.0003
P value summary	***
Are SDs significantly different (P < 0.05)?	Yes
Bartlett's test
Bartlett's statistic (corrected)	45.65
P value	<0.0001
P value summary	****
Are SDs significantly different (P < 0.05)?	Yes
ANOVA table	SS	DF	MS	F (DFn, DFd)	P value
Treatment (between columns)	1887819167	2	943909584	F (2, 29) = 14.26	P<0.0001
Residual (within columns)	1919906766	29	66203682
Total	3807725933	31

## Sheet: Extended data figure3d
Col-0																mik2-1																rbohd																bik1 pbl1
158	219	194	177	183	147	158	114	181	184	210	189	160	139	127	138	257	228	163	203	342	422	162	95	201	259	178	191	260	190	146	152	250	199	210	200	159	164	154	132	239	204	194	219	170	163	184	134	206	149
126	93	108	95	182	69	100	100	114	134	152	127	163	84	107	81	156	113	100	117	292	295	108	82	149	139	121	109	133	148	112	101	115	97	114	111	83	86	90	67	158	123	119	101	114	92	62	87	155	131
79	106	77	80	368	80	204	61	87	95	179	96	267	97	77	105	97	109	83	80	239	246	88	60	141	139	102	94	119	84	75	67	79	99	92	86	72	63	73	74	121	110	105	89	77	81	64	49	82	117
92	169	134	113	655	96	313	51	100	105	309	178	456	138	95	96	111	72	75	82	175	234	96	37	95	89	92	73	92	104	70	61	68	66	74	75	76	71	49	36	93	76	82	88	71	52	50	51	86	179
102	282	153	166	976	85	486	76	127	104	401	249	643	164	159	116	87	70	74	77	180	127	57	55	83	87	74	48	92	78	37	62	92	56	62	68	70	57	52	27	120	88	89	66	68	44	58	45	92	264
105	371	183	234	1177	133	582	128	141	148	559	328	789	224	197	181	61	70	53	67	169	155	59	55	76	87	59	58	64	71	59	51	58	64	83	63	59	56	60	44	82	75	87	72	47	63	57	36	70	366
130	457	277	373	1451	197	681	138	183	185	662	438	873	286	272	237	68	53	73	65	134	117	46	40	89	79	56	60	67	42	59	67	82	63	70	58	56	38	35	39	75	65	61	76	50	59	43	40	91	410
124	661	349	520	1468	250	749	168	231	235	688	608	959	354	332	285	59	53	54	50	92	108	57	29	92	77	52	54	64	43	56	55	50	66	60	54	56	53	34	33	63	61	62	48	60	53	41	40	119	409
166	774	417	737	1541	324	812	243	268	312	847	719	1077	456	462	362	72	62	56	69	107	97	75	41	78	56	51	51	48	48	45	32	53	56	50	39	68	37	38	55	53	53	57	54	49	53	44	41	87	407
201	970	524	778	1580	400	781	260	400	379	999	857	1155	617	535	423	57	58	64	59	104	96	52	44	60	52	59	44	54	31	45	40	45	59	44	46	49	44	52	30	72	69	46	83	41	39	50	36	112	483
200	1087	548	909	1401	453	720	255	424	472	1087	985	1214	656	570	458	66	63	56	51	110	94	59	41	81	52	43	60	65	44	46	42	48	62	66	51	35	36	25	39	68	62	77	58	34	45	46	33	97	502
278	1159	616	1082	1405	492	821	313	478	514	1106	1036	1149	601	676	514	61	55	68	46	73	73	52	30	66	57	42	58	70	34	47	39	49	55	49	47	42	38	50	29	53	52	40	57	55	47	28	39	111	434
309	1144	535	1009	1194	527	772	329	507	580	995	1100	1239	703	679	519	58	58	46	58	90	70	53	41	54	58	60	48	62	47	43	35	53	37	78	44	52	36	43	38	64	57	51	33	37	30	35	44	105	464
296	1190	615	1059	1070	530	633	339	495	602	1062	1113	1250	688	726	547	44	42	32	85	86	66	57	30	76	46	40	51	47	39	56	47	62	51	59	36	35	61	39	40	69	54	42	45	35	41	27	40	99	423
336	1200	600	1189	1010	518	608	347	527	660	1015	1132	1201	739	704	506	67	54	36	44	77	68	49	35	54	64	49	44	46	51	52	37	49	43	63	40	50	36	34	45	50	56	49	29	40	32	32	31	102	395
331	1153	588	1080	869	568	512	381	611	667	985	1047	1084	805	701	488	50	52	52	49	70	62	46	29	57	56	41	51	33	52	46	30	48	47	56	39	37	38	17	44	53	49	46	49	44	42	39	37	91	351
335	1082	558	1047	700	571	512	335	638	685	974	1042	1073	698	693	449	48	46	25	33	80	67	45	20	67	61	68	42	51	52	35	39	42	42	40	51	35	28	47	33	56	59	48	47	32	50	28	41	78	306
311	1016	448	993	705	538	389	283	532	699	1004	957	1018	683	646	435	46	50	51	51	96	67	49	32	54	57	43	42	47	37	55	32	50	36	54	43	38	31	28	18	43	31	32	36	32	41	28	32	87	322
330	1013	539	1042	521	544	355	343	579	739	873	932	911	707	597	456	55	59	50	36	65	52	37	26	50	56	39	37	36	25	32	42	36	51	37	34	34	35	40	28	53	60	56	47	44	35	30	31	69	211
314	969	513	931	478	491	314	303	526	595	859	816	822	689	598	402	45	32	56	39	61	52	45	32	67	46	35	44	63	46	45	25	46	49	39	39	34	27	30	29	44	43	48	38	47	33	36	27	67	209
306	877	465	861	435	478	274	292	474	620	850	818	791	621	539	416	45	63	45	52	56	60	54	27	47	49	45	42	42	23	18	12	33	50	43	42	28	39	30	25	47	52	51	30	31	30	27	25	73	184
263	808	438	764	374	450	242	315	491	613	718	746	730	597	499	362	34	19	47	30	66	49	29	26	59	50	37	45	53	33	47	35	35	24	33	26	26	35	35	33	37	46	33	36	25	33	39	24	75	181
252	766	411	752	380	419	219	264	435	601	671	613	645	555	472	334	48	45	29	41	67	41	60	21	55	50	35	35	50	36	35	25	40	32	54	28	36	31	23	13	37	37	34	39	25	42	21	26	72	119
234	722	377	637	341	408	205	228	381	560	565	581	579	547	405	307	36	38	42	43	54	55	45	25	62	33	34	30	45	23	25	20	45	35	41	32	33	31	29	40	46	38	52	47	28	31	29	28	63	98
177	584	292	523	363	356	151	283	368	544	548	543	515	520	408	251	36	37	39	37	51	46	56	15	36	33	43	35	40	27	32	24	46	37	35	27	25	24	21	30	43	30	45	47	19	31	26	25	55	96
154	538	308	543	320	336	199	197	349	439	552	431	490	444	343	274	44	31	39	37	59	53	39	19	43	33	30	37	26	39	23	23	26	28	28	29	36	19	19	22	45	46	39	33	39	33	19	17	52	93
154	489	270	393	316	326	139	219	355	366	475	419	429	438	269	209	46	38	26	26	66	52	44	29	33	45	48	34	26	19	36	24	26	43	30	28	19	24	28	18	28	32	34	35	35	17	21	22	49	60
115	399	258	389	318	332	121	205	259	353	427	333	394	394	280	209	36	32	43	58	50	55	32	16	47	35	26	30	35	31	35	20	28	36	35	40	34	27	45	13	40	44	40	41	29	16	38	27	31	63
123	371	310	304	266	264	128	183	272	336	419	353	349	342	238	178	44	34	37	26	55	42	26	21	52	39	37	23	23	35	26	17	38	26	38	30	34	25	24	15	26	46	34	33	28	17	18	25	47	60
146	361	250	290	286	250	117	180	241	303	396	262	339	281	239	189	32	35	39	38	48	69	33	8	40	45	26	28	31	21	26	27	25	54	35	19	26	39	20	27	42	35	30	37	28	30	14	20	55	34
114	324	239	253	225	216	111	173	228	316	393	298	312	287	172	143	49	22	37	28	55	50	32	17	42	34	34	44	38	27	23	25	32	44	35	35	25	23	14	14	42	34	30	27	26	29	18	25	42	60
97	263	194	239	235	225	103	149	223	267	364	223	279	247	198	165	39	27	31	44	53	54	32	31	34	36	19	21	19	25	20	21	31	31	25	26	28	31	28	23	47	27	34	28	33	30	15	21	39	43
92	272	197	230	182	239	95	166	179	215	265	204	255	250	155	136	47	15	24	43	52	41	28	23	44	37	19	34	39	20	29	12	38	39	43	28	21	19	24	21	42	39	29	34	27	22	19	22	35	53
81	266	163	205	159	155	81	117	179	229	330	193	246	206	152	122	28	29	37	31	44	37	43	19	28	32	56	30	27	26	15	19	35	35	37	36	24	22	24	32	38	46	41	27	23	19	19	13	34	40
79	189	153	160	142	150	64	112	140	177	246	150	220	196	123	117	24	25	31	41	47	35	27	9	21	21	39	27	31	20	29	11	32	24	32	45	22	21	27	18	29	51	33	29	24	15	28	15	37	41
79	232	129	135	159	145	65	107	122	195	168	132	218	183	127	79	24	28	33	45	43	54	27	14	36	32	27	27	28	33	25	15	39	23	20	33	30	25	20	29	36	19	25	27	34	18	28	24	37	38
73	202	100	114	148	110	44	60	102	168	151	116	218	171	131	74	20	26	32	33	42	40	44	27	38	35	30	28	34	29	35	13	23	34	23	31	20	30	20	18	38	30	26	31	19	17	16	19	29	57
66	137	89	117	141	117	36	80	93	133	132	112	205	125	100	69	29	28	22	30	49	39	26	17	30	35	23	28	24	28	28	16	32	34	19	23	17	23	20	19	38	29	42	27	34	20	24	22	25	37
37	126	97	88	136	90	40	56	82	126	124	70	144	136	60	53	28	27	38	37	46	42	23	17	32	34	25	30	19	24	43	24	31	30	25	32	20	18	15	13	32	29	32	12	29	17	30	15	33	32
55	154	64	102	145	90	55	31	69	87	133	79	162	95	82	58	26	42	34	25	27	57	36	22	38	26	27	29	18	30	35	19	27	31	33	23	26	12	19	25	31	22	30	19	35	24	16	20	56	39
52	120	97	77	145	64	49	41	76	89	106	86	144	92	86	45	30	27	24	27	43	40	44	26	36	21	34	47	20	27	24	20	26	19	16	29	20	26	15	29	22	33	16	17	31	25	21	14	37	37
38	90	73	89	139	76	58	65	71	82	80	54	113	86	66	54	24	36	21	35	37	44	19	21	43	31	33	20	31	23	29	23	43	20	25	27	26	26	12	18	36	32	27	30	25	23	19	10	43	26
45	133	89	80	131	52	55	40	48	71	147	89	128	60	73	45	48	39	29	21	33	31	37	20	37	23	22	31	35	36	18	15	34	21	22	16	16	24	13	14	25	29	24	30	15	17	16	16	20	41
37	122	89	85	140	65	65	47	59	83	124	82	108	64	58	62	42	29	39	24	51	40	28	16	44	20	14	21	16	23	21	22	23	24	40	24	17	17	17	9	37	26	26	25	18	19	20	17	38	37
43	104	96	97	160	63	50	35	75	70	109	75	111	55	66	35	26	25	21	34	26	26	32	13	21	24	27	23	27	24	24	18	25	22	18	15	36	14	23	17	34	36	21	24	21	16	20	15	57	46
50	116	99	108	134	69	64	38	49	53	118	75	137	60	66	25	26	33	29	17	29	24	33	20	37	29	20	32	31	20	22	17	23	32	21	26	15	16	14	14	20	21	19	19	21	18	19	12	32	26
36	140	117	121	138	72	57	38	68	80	141	69	110	75	74	34	42	26	19	19	39	33	41	13	31	20	26	21	32	34	14	9	33	16	23	18	10	26	9	13	35	30	15	30	38	16	12	11	35	25
41	162	95	105	123	83	58	36	63	58	108	86	125	62	73	45	34	20	34	28	31	41	34	23	35	39	28	35	28	20	20	8	35	30	25	17	28	29	12	12	17	25	13	26	21	16	14	19	29	25
42	145	115	111	122	63	67	39	74	63	168	65	129	68	67	44	36	45	29	30	40	30	33	15	29	19	24	27	25	27	22	15	18	26	21	17	24	11	27	14	29	25	38	26	26	20	14	16	38	32
59	126	118	130	103	67	40	49	69	54	142	90	107	84	87	33	37	24	28	20	47	30	29	9	22	12	31	21	24	13	30	10	25	20	33	19	18	18	13	21	20	37	28	23	19	32	18	15	39	39
34	166	121	137	110	60	59	45	48	57	172	88	110	83	78	45	21	30	28	16	36	35	41	15	37	16	35	28	11	22	16	8	36	18	21	27	18	21	13	14	33	41	23	23	21	26	10	13	33	25
47	165	132	138	90	67	53	42	82	54	166	79	118	67	68	39	46	21	26	22	29	36	35	14	26	25	33	26	25	17	17	18	23	17	33	13	14	29	11	17	24	26	21	10	11	23	9	8	39	30
30	153	133	145	85	53	44	36	81	47	194	90	113	67	91	57	26	23	19	26	34	25	24	14	32	21	32	35	24	21	19	23	31	25	30	9	18	12	13	11	29	21	24	27	19	18	6	17	32	41
36	191	128	141	108	61	43	40	71	55	212	71	113	89	63	40	20	22	19	28	36	32	23	13	18	30	27	18	15	30	10	17	23	27	22	24	15	23	10	11	34	20	28	23	20	17	14	36	37	37
21	200	119	136	79	64	61	46	44	58	170	78	106	63	80	42	35	18	21	22	25	26	34	20	35	30	25	23	30	19	15	20	28	22	22	10	20	28	16	15	33	27	30	21	17	17	14	11	38	31
32	153	125	136	102	77	51	34	80	77	181	86	102	56	99	34	35	21	25	21	29	31	24	15	31	18	25	17	23	10	18	16	20	31	23	20	25	21	10	21	23	21	25	29	16	24	10	17	37	24
22	166	129	120	89	52	31	40	59	71	202	94	126	47	98	47	18	16	20	37	38	33	20	16	24	31	23	22	11	18	31	21	29	15	12	21	18	14	23	9	15	21	23	28	15	21	15	10	41	43
33	195	131	154	108	56	56	42	48	61	223	88	119	70	70	53	22	30	32	26	44	18	23	19	32	18	25	19	23	20	18	12	29	17	18	21	15	16	36	14	20	29	20	19	19	24	12	10	31	42
34	185	116	133	90	79	59	39	66	71	208	89	122	77	82	51	32	18	20	22	29	15	20	2	26	9	23	25	18	24	18	22	28	23	22	20	9	15	12	12	25	16	11	13	12	16	17	13	36	33
27	158	151	115	88	67	66	47	56	66	212	75	119	63	103	54	22	26	29	28	40	25	22	13	25	31	28	30	18	13	13	18	13	10	20	18	27	16	10	14	29	23	30	23	19	17	11	12	39	32
[truncated: 46 more columns]

## Sheet: Extended data figure3e
Col-0	mik2-1	rbohd	bik1 pbl1	cpk28-1	cpk5 cpk6 cpk11
7779	2902	2582	3676	47170	14396
26185	2569	2423	8632	21088	6822
15053	2484	2531	10776	42136	12348
23071	2609	2228	6824	39111	11710
26289	4388	2059	3248	19059	9812
13479	4154	1955	5353	23080	9273
14077	2624	1784	10823	17139	7098
8823	1574	1627	2069	23408	1658
13478	3128	2933	10456	31076	9847
16062	2818	2718	6294	21306	11664
26076	2499	2567	12888	19785	13473
22234	2417	2440	7016	27672	17236
27383	2628	2122	3731	22464	9125
17551	2256	1991	3994	19447	10732
15493	2145	1738	3468	14892	8642
11427	1790	1641	2663	21950	9386
ANOVA summary						Tukey's multiple comparisons test	Mean Diff.	95.00% CI of diff.	Significant?	Summary	Adjusted P Value
F	52.85					Col-0 vs. mik2-1	15092	9842 to 20343	Yes	****	<0.0001	A-B
P value	<0.0001					Col-0 vs. rbohd	15570	10320 to 20821	Yes	****	<0.0001	A-C
P value summary	****					Col-0 vs. bik1 pbl1	11409	6159 to 16660	Yes	****	<0.0001	A-D
Significant diff. among means (P < 0.05)?	Yes					Col-0 vs. cpk28-1	-7895	-13146 to -2645	Yes	***	0.0005	A-E
R squared	0.746					Col-0 vs. cpk5 cpk6 cpk11	7577	2327 to 12828	Yes	***	0.0009	A-F
						mik2-1 vs. rbohd	477.9	-4773 to 5728	No	ns	0.9998	B-C
Brown-Forsythe test						mik2-1 vs. bik1 pbl1	-3683	-8933 to 1568	No	ns	0.327	B-D
F (DFn, DFd)	6.856 (5, 90)					mik2-1 vs. cpk28-1	-22987	-28238 to -17737	Yes	****	<0.0001	B-E
P value	<0.0001					mik2-1 vs. cpk5 cpk6 cpk11	-7515	-12765 to -2264	Yes	***	0.001	B-F
P value summary	****					rbohd vs. bik1 pbl1	-4161	-9411 to 1090	No	ns	0.2018	C-D
Are SDs significantly different (P < 0.05)?	Yes					rbohd vs. cpk28-1	-23465	-28716 to -18215	Yes	****	<0.0001	C-E
						rbohd vs. cpk5 cpk6 cpk11	-7993	-13243 to -2742	Yes	***	0.0004	C-F
Bartlett's test						bik1 pbl1 vs. cpk28-1	-19305	-24555 to -14054	Yes	****	<0.0001	D-E
Bartlett's statistic (corrected)	128.2					bik1 pbl1 vs. cpk5 cpk6 cpk11	-3832	-9082 to 1419	No	ns	0.2839	D-F
P value	<0.0001					cpk28-1 vs. cpk5 cpk6 cpk11	15473	10222 to 20723	Yes	****	<0.0001	E-F
P value summary	****
Are SDs significantly different (P < 0.05)?	Yes					Test details	Mean 1	Mean 2	Mean Diff.	SE of diff.	n1	n2	q	DF
						Col-0 vs. mik2-1	17779	2687	15092	1803	16	16	11.84	90
ANOVA table	SS	DF	MS	F (DFn, DFd)	P value	Col-0 vs. rbohd	17779	2209	15570	1803	16	16	12.21	90
Treatment (between columns)	6872981961	5	1374596392	F (5, 90) = 52.85	P<0.0001	Col-0 vs. bik1 pbl1	17779	6369	11409	1803	16	16	8.949	90
Residual (within columns)	2340643655	90	26007152			Col-0 vs. cpk28-1	17779	25674	-7895	1803	16	16	6.193	90
Total	9213625616	95				Col-0 vs. cpk5 cpk6 cpk11	17779	10201	7577	1803	16	16	5.943	90
						mik2-1 vs. rbohd	2687	2209	477.9	1803	16	16	0.3748	90
						mik2-1 vs. bik1 pbl1	2687	6369	-3683	1803	16	16	2.889	90
						mik2-1 vs. cpk28-1	2687	25674	-22987	1803	16	16	18.03	90
						mik2-1 vs. cpk5 cpk6 cpk11	2687	10201	-7515	1803	16	16	5.894	90
						rbohd vs. bik1 pbl1	2209	6369	-4161	1803	16	16	3.264	90
						rbohd vs. cpk28-1	2209	25674	-23465	1803	16	16	18.41	90
						rbohd vs. cpk5 cpk6 cpk11	2209	10201	-7993	1803	16	16	6.269	90
						bik1 pbl1 vs. cpk28-1	6369	25674	-19305	1803	16	16	15.14	90
						bik1 pbl1 vs. cpk5 cpk6 cpk11	6369	10201	-3832	1803	16	16	3.006	90
						cpk28-1 vs. cpk5 cpk6 cpk11	25674	10201	15473	1803	16	16	12.14	90
