# Supplementary material for: Perception of a divergent family of phytocytokines by the Arabidopsis receptor kinase MIK2
Source: Nat Commun. 2021 Jan 29;12:705. doi: 10.1038/s41467-021-20932-y (PMC7846792; doi:10.1038/s41467-021-20932-y)
Supplement: Supplementary file 4 — Source Data [file 41467_2021_20932_MOESM4_ESM.zip › Rhodes_Source_Data/Rhodes_Source_Data/Rhodes_Source_data_Figure1.xlsx]

## Sheet: Fig1A
Col-0																mik2-1																mik2-2
180	233	241	196	275	307	348	328	157	172	225	264	307	273	312	335	215	267	209	267	223	307	315	315	139	213	202	223	196	267	325	250	157	201	224	261	229	241	235	293	126	166	162	164	195	227	275	237
111	147	166	166	240	218	231	261	163	184	148	240	161	288	218	316	166	197	150	132	161	141	180	203	103	127	147	156	182	154	233	164	91	104	149	181	154	158	139	178	90	82	106	118	128	137	172	130
154	184	215	229	464	371	368	303	257	448	257	450	247	559	335	574	122	142	124	132	128	111	140	152	82	136	101	119	152	138	156	128	104	73	123	104	103	117	112	124	62	84	99	92	91	106	132	150
279	287	333	333	749	717	561	438	287	678	515	779	381	808	480	873	110	129	80	128	86	99	103	88	56	120	77	115	110	112	156	124	58	67	103	105	105	106	61	78	55	57	69	89	86	85	106	125
342	395	478	380	891	882	849	544	351	889	687	1046	437	956	835	1151	72	122	89	97	57	82	100	93	47	82	72	78	78	92	122	91	77	53	67	101	97	99	74	78	45	57	55	64	62	55	81	87
445	511	583	457	1234	1145	1046	629	337	1043	779	1148	568	1201	951	1277	68	87	85	71	84	65	74	95	45	74	68	76	82	77	118	96	42	54	67	94	78	79	64	47	31	45	58	49	58	88	78	100
451	620	549	563	1237	1344	1276	701	388	1051	895	1290	721	1260	996	1447	60	86	65	83	66	69	80	66	21	70	52	68	66	60	105	78	39	56	53	78	61	50	40	63	28	42	44	41	46	47	61	54
542	747	649	551	1365	1483	1289	858	389	1039	918	1326	729	1324	1030	1439	71	83	62	67	63	51	63	83	30	52	50	45	61	66	72	62	41	49	48	53	57	69	52	53	28	26	44	41	50	50	65	67
607	790	612	530	1448	1514	1410	819	446	1021	1002	1391	830	1432	981	1568	51	75	50	62	55	48	60	79	38	52	45	40	43	66	97	62	27	55	46	58	55	63	47	56	23	30	44	45	53	45	56	65
686	900	569	572	1472	1529	1485	860	411	929	1051	1413	853	1360	1088	1506	44	51	54	65	36	59	63	64	27	63	40	65	45	65	70	57	29	29	70	49	59	49	54	51	21	29	35	42	47	47	52	52
597	847	633	574	1373	1531	1472	884	470	863	1116	1442	902	1244	993	1460	50	48	39	63	44	34	63	46	25	43	35	37	39	51	59	69	29	27	50	46	41	47	37	39	27	22	41	37	49	34	48	56
659	855	579	498	1371	1530	1415	793	460	779	1126	1322	926	1194	972	1538	29	48	34	59	45	50	68	55	36	37	19	44	50	58	44	49	29	26	40	50	41	47	29	48	38	26	37	38	58	40	38	38
703	825	554	471	1308	1454	1382	825	412	730	1069	1304	844	1261	770	1232	50	46	28	43	45	44	60	47	16	41	38	39	52	60	46	44	39	35	43	44	33	39	45	40	24	26	27	30	38	38	41	52
630	824	511	465	1284	1395	1324	769	487	681	968	1265	810	1113	804	1331	29	45	37	59	27	48	51	44	21	51	25	18	47	37	43	66	19	26	39	50	52	48	25	27	21	22	20	29	41	30	48	40
651	847	430	447	1245	1255	1290	757	492	540	978	1171	796	1000	712	1209	38	55	50	51	33	60	42	72	30	34	43	33	60	55	46	29	26	34	36	42	45	44	26	41	14	38	25	20	44	31	34	33
574	769	379	368	1123	1155	1110	695	378	508	854	1096	760	893	643	1213	36	41	29	51	31	44	49	51	23	44	37	33	26	45	55	49	24	26	36	46	45	52	23	39	26	37	37	32	43	44	35	36
585	809	392	346	1151	1134	1034	561	399	421	822	1005	676	847	618	1021	29	33	34	48	31	40	60	43	33	34	41	22	46	42	43	28	21	46	46	44	34	40	37	30	17	15	27	32	36	36	26	34
538	666	307	321	1035	953	960	532	338	403	726	909	672	775	523	1069	26	43	33	51	42	32	46	36	17	34	36	30	39	53	51	40	29	24	55	28	37	31	27	36	23	34	34	29	28	34	46	34
530	682	302	299	919	955	929	572	367	348	735	853	659	629	459	841	22	30	30	32	33	33	43	40	27	32	27	29	43	40	37	24	22	27	37	42	42	35	28	32	18	20	26	18	41	31	16	36
480	624	257	249	846	843	826	547	330	250	621	850	660	604	434	849	35	23	26	33	21	30	45	29	22	32	32	23	56	38	39	42	29	25	27	39	45	42	38	25	15	31	37	33	22	26	20	41
440	551	217	194	725	725	728	486	318	214	586	740	605	518	350	787	24	52	24	31	28	30	35	30	18	47	20	27	23	36	45	23	25	22	28	48	29	32	30	26	11	15	23	42	40	29	26	31
416	529	167	201	745	734	627	399	256	200	554	683	544	464	311	656	36	24	39	29	17	27	26	34	20	23	38	25	31	33	39	35	15	23	29	33	25	30	24	40	10	23	31	32	26	29	28	22
402	488	218	179	709	622	550	375	242	182	452	654	469	402	284	549	19	23	30	30	20	30	40	27	22	25	21	25	31	33	33	25	21	21	35	26	25	35	28	34	24	21	19	18	39	28	27	36
349	456	129	183	609	609	489	318	234	130	451	576	432	367	240	485	25	31	21	34	16	27	33	30	17	47	14	26	20	33	33	45	22	26	31	30	26	28	20	28	15	11	20	26	41	33	26	22
300	363	144	135	603	515	475	297	200	141	400	521	435	294	222	456	15	27	39	33	18	30	30	33	12	20	28	29	38	30	44	27	19	26	38	28	24	35	27	26	11	27	22	30	26	32	34	26
280	366	102	126	576	451	390	231	193	107	353	451	420	248	182	381	17	23	27	34	19	28	22	32	14	12	19	21	31	22	35	24	13	13	33	25	37	36	16	23	16	17	21	9	17	34	29	19
232	364	92	138	435	421	340	247	199	88	289	388	454	187	174	345	15	38	22	35	27	28	30	24	18	18	12	19	26	23	35	23	17	22	33	36	31	30	20	27	19	35	24	15	13	29	24	29
235	336	75	118	447	440	303	221	172	91	303	351	375	222	109	303	23	35	21	33	22	18	27	23	16	9	16	28	30	23	38	24	24	13	28	19	29	32	23	26	14	24	14	20	19	18	21	35
227	288	64	97	370	381	271	190	143	80	248	312	293	194	112	303	29	41	25	28	23	23	16	34	12	22	22	18	19	26	33	28	14	16	14	24	21	32	33	38	19	17	22	30	20	16	18	15
178	297	71	95	383	298	276	145	103	61	253	269	297	183	114	253	11	24	27	27	17	28	37	23	14	12	25	19	23	32	38	35	16	13	22	34	22	25	21	20	14	15	16	18	26	21	32	25
176	254	50	101	336	253	229	195	119	68	243	245	285	183	106	226	14	24	28	36	17	36	30	19	14	26	20	26	26	32	25	16	19	17	24	32	30	26	14	21	23	11	19	14	22	20	17	24
164	231	61	117	314	292	207	142	102	49	218	198	256	162	80	262	16	21	6	24	24	32	27	28	15	17	23	17	24	20	29	26	15	16	22	20	24	22	25	23	10	19	11	19	29	22	15	25
169	237	64	66	258	270	202	133	77	44	168	229	228	146	72	212	23	29	20	30	17	25	24	37	19	16	16	5	33	28	35	23	10	14	18	31	21	24	24	24	14	16	13	18	21	27	22	20
163	202	46	58	265	196	166	141	92	43	186	182	241	139	81	156	18	15	22	32	46	25	21	32	22	12	14	32	20	29	32	13	22	15	23	26	27	28	23	25	23	12	25	20	15	27	22	24
107	216	24	77	282	178	141	113	80	32	176	162	229	101	94	171	17	18	27	24	13	21	29	18	10	14	20	19	20	16	18	35	17	15	24	31	13	27	24	33	14	8	23	15	29	11	25	24
154	214	36	57	264	182	169	89	67	34	164	172	194	87	73	138	15	16	12	29	9	16	23	23	19	22	15	20	10	17	22	15	18	22	23	32	23	19	18	21	12	9	23	19	23	15	29	25
137	218	30	58	271	133	131	76	67	33	170	139	198	122	64	102	26	23	29	23	20	20	35	18	12	16	20	23	20	21	18	23	19	19	24	29	26	20	23	35	15	9	16	16	19	26	17	27
138	171	31	64	240	165	110	77	60	23	143	132	186	72	55	100	18	22	19	18	18	22	29	17	12	16	16	16	25	31	21	28	16	22	29	20	24	18	19	16	10	12	8	16	24	17	15	19
134	169	30	47	201	117	110	77	51	35	122	130	150	92	77	80	15	25	20	22	22	23	15	22	27	15	32	13	22	10	28	20	22	12	24	29	36	29	22	22	10	24	19	14	13	29	32	24
107	196	33	49	158	109	110	67	61	24	128	114	119	99	57	106	24	19	16	16	17	21	24	12	17	17	11	24	24	16	31	12	14	10	24	21	16	25	15	15	12	13	22	9	22	24	13	16
96	173	30	40	193	128	78	72	23	17	86	101	151	60	52	72	29	26	27	16	12	21	32	25	9	19	20	19	26	20	23	20	16	16	18	30	23	14	12	25	5	14	13	23	19	12	28	15
93	126	20	44	144	94	81	65	41	25	84	83	100	51	53	59	11	18	22	26	26	21	41	15	16	26	15	24	17	26	24	23	19	22	26	24	25	19	19	10	10	13	12	13	18	19	29	14
86	122	8	25	135	97	72	56	39	19	60	112	128	42	39	57	16	27	23	22	28	26	17	17	12	18	27	10	15	31	28	27	6	16	23	25	22	21	20	30	12	13	13	22	13	23	24	10
79	115	21	29	119	75	81	53	32	20	79	117	104	60	35	65	16	12	17	18	21	17	30	24	15	17	17	18	34	18	36	21	11	12	17	35	13	23	12	24	6	14	16	16	17	18	18	18
75	83	24	30	120	83	68	54	40	28	60	103	79	59	35	66	24	27	14	18	13	19	31	23	13	20	19	15	17	17	24	20	9	13	18	26	20	24	13	22	15	8	15	12	16	12	16	22
61	107	20	24	98	71	50	55	33	7	61	86	78	49	43	63	18	21	10	21	25	20	18	10	8	10	14	19	12	16	23	19	9	12	16	27	22	23	15	13	4	12	13	15	28	20	22	27
58	83	18	33	92	90	69	55	24	25	64	64	74	46	35	77	14	21	24	22	23	18	21	25	12	11	11	25	26	18	16	24	16	15	24	24	25	20	9	19	14	12	17	20	14	18	16	19
53	90	18	20	113	96	65	49	22	20	56	78	59	38	41	85	20	18	24	21	15	22	26	23	12	17	23	14	17	25	21	26	14	14	28	15	22	27	20	21	10	14	16	11	32	15	24	23
43	83	18	30	110	90	47	58	34	16	56	62	41	46	38	62	12	22	20	15	17	20	23	28	11	15	25	18	22	26	16	16	4	8	14	28	13	22	14	17	13	13	11	21	15	14	16	17
56	63	17	23	91	104	49	58	20	20	59	78	60	41	32	83	17	20	16	27	19	21	21	24	8	12	15	24	18	18	24	20	20	8	14	24	20	19	21	17	12	14	14	19	16	18	26	23
47	74	28	28	99	112	39	53	20	20	47	86	47	41	38	70	11	14	22	16	15	15	24	19	15	13	16	15	19	24	25	12	9	15	16	27	16	20	18	22	18	8	18	16	12	26	26	21
50	104	17	16	87	97	49	41	16	10	51	81	34	21	29	118	15	24	16	21	16	16	22	22	17	16	18	14	33	31	20	21	13	16	16	21	35	20	11	9	5	17	15	16	14	23	10	12
25	62	21	20	90	75	41	57	30	15	64	69	55	47	25	82	15	6	15	25	23	23	24	20	9	9	22	17	19	22	17	18	24	15	20	28	27	37	17	9	7	7	8	13	20	9	14	23
38	79	19	26	93	79	44	70	17	23	71	61	54	27	48	87	18	12	23	11	16	20	22	13	10	6	7	25	21	21	24	16	15	6	19	33	27	19	24	22	11	6	7	27	19	12	23	29
30	85	15	31	113	58	41	51	32	13	68	60	78	35	39	116	16	22	18	18	10	17	23	16	18	14	25	13	18	19	16	14	9	13	22	20	23	19	17	15	7	16	14	13	17	13	19	31
55	92	21	20	111	96	33	41	20	23	73	69	55	33	22	102	23	14	12	28	8	18	28	22	11	13	20	12	22	10	6	18	12	17	19	22	15	18	12	21	12	23	15	16	20	10	17	16
39	88	10	18	104	91	43	60	17	13	76	79	62	45	44	89	17	14	22	22	8	18	39	20	17	17	15	9	15	15	14	19	13	15	12	25	20	18	9	8	7	9	16	11	14	18	25	15
55	85	11	26	92	79	43	44	20	30	74	55	87	30	40	93	22	12	20	23	7	16	23	27	12	15	13	15	19	19	20	13	12	8	21	25	21	16	22	15	15	11	11	8	16	20	12	18
35	98	13	17	112	100	35	50	19	17	64	60	73	35	33	99	14	22	23	11	13	11	26	12	11	15	15	19	20	22	21	14	9	9	22	21	21	32	24	31	6	15	16	11	8	14	19	8
65	106	13	6	116	97	36	37	32	14	67	71	79	36	47	89	15	24	25	28	19	18	25	23	10	9	17	14	22	23	23	25	7	14	14	37	23	21	9	18	7	14	13	12	14	19	18	21

## Sheet: Fig1B
Col-0	mik2-1	mik2-2
14252	1723	1290
18708	2181	1394
10423	1782	1885
10175	2162	2089
29221	1721	1922
28806	1957	2009
26629	2258	1642
16695	2217	1901
10155	1168	1028
14656	1777	1227
21099	1589	1418
27212	1725	1443
19349	1969	1700
23303	2087	1718
17011	2549	1902
28320	2052	1955
ANOVA summary						Tukey's multiple comparisons test	Mean Diff.	95.00% CI of diff.	Significant?	Summary	Adjusted P Value
F	108.9					Col-0 vs. mik2-1	17819	14413 to 21224	Yes	****	<0.0001	A-B
P value	<0.0001					Col-0 vs. mik2-2	18093	14688 to 21499	Yes	****	<0.0001	A-C
P value summary	****					mik2-1 vs. mik2-2	274.6	-3131 to 3680	No	ns	0.9792	B-C
Significant diff. among means (P < 0.05)?	Yes
R squared	0.8288					Test details	Mean 1	Mean 2	Mean Diff.	SE of diff.	n1	n2	q	DF
						Col-0 vs. mik2-1	19751	1932	17819	1405	16	16	17.93	45
Brown-Forsythe test						Col-0 vs. mik2-2	19751	1658	18093	1405	16	16	18.21	45
F (DFn, DFd)	38.06 (2, 45)					mik2-1 vs. mik2-2	1932	1658	274.6	1405	16	16	0.2764	45
P value	<0.0001
P value summary	****
Are SDs significantly different (P < 0.05)?	Yes
Bartlett's test
Bartlett's statistic (corrected)	130.3
P value	<0.0001
P value summary	****
Are SDs significantly different (P < 0.05)?	Yes
ANOVA table	SS	DF	MS	F (DFn, DFd)	P value
Treatment (between columns)	3439680119	2	1719840060	F (2, 45) = 108.9	P<0.0001
Residual (within columns)	710734325	45	15794096
Total	4150414444	47

## Sheet: Fig1C
	Col-0 / AEQ												mik2-1 / AEQ
	0.005658	0.001601	0.004848	0.004912	0.006494	0.001407	0.001906	0.002257	0.00523	0.002175	0.001717	0.001953	0.002877	0.000747	0.001301	0.000934	0.001615	0.000711	0.001376	0.001097	0.001412	0.000979	0.001191	0.000987
	0.003969	0.001135	0.002972	0.003601	0.006409	0.000701	0.002258	0.001718	0.004981	0.001897	0.00111	0.001806	0.002821	0.000967	0.001085	0.001142	0.001162	0.000751	0.001085	0.001021	0.001547	0.000989	0.001037	0.001205
	0.005993	0.001812	0.002471	0.005445	0.002287	0.000871	0.001337	0.002357	0.00577	0.001783	0.002107	0.003172	0.00267	0.001575	0.001025	0.001029	0.001331	0.000593	0.000963	0.000795	0.001511	0.00153	0.000818	0.001195
	0.005543	0.001203	0.003957	0.00268	0.004765	0.001124	0.001937	0.001645	0.00317	0.001608	0.00165	0.00233	0.002443	0.001054	0.000988	0.001517	0.001255	0.000726	0.001252	0.001255	0.001521	0.001504	0.000632	0.001861
	0.003347	0.001405	0.002715	0.005293	0.005688	0.000961	0.001806	0.003302	0.005382	0.002645	0.001167	0.001787	0.002113	0.001071	0.001477	0.001308	0.001514	0.000495	0.001342	0.001052	0.001163	0.000882	0.000757	0.000796
	0.004394	0.001182	0.003324	0.00291	0.004332	0.001679	0.001491	0.002316	0.00397	0.001706	0.002042	0.001229	0.002477	0.000983	0.000769	0.001084	0.001295	0.001038	0.000996	0.001166	0.001996	0.001221	0.000756	0.001725
	0.003878	0.003357	0.002108	0.002215	0.004112	0.001449	0.001976	0.001649	0.005209	0.002739	0.001698	0.001489	0.002949	0.000747	0.000631	0.000995	0.001763	0.000944	0.001109	0.00107	0.00192	0.001871	0.000744	0.001154
	0.005334	0.003266	0.002825	0.002778	0.006212	0.000861	0.001397	0.001793	0.006017	0.001724	0.0023	0.001201	0.002109	0.000793	0.00097	0.000832	0.001317	0.000961	0.001095	0.001316	0.002378	0.00087	0.000769	0.001017
	0.002471	0.001692	0.003908	0.004546	0.004157	0.001294	0.001767	0.00238	0.005518	0.002725	0.001478	0.00186	0.00193	0.000988	0.001191	0.001037	0.001341	0.000663	0.0013	0.001242	0.001779	0.001333	0.001686	0.001755
	0.00436	0.003312	0.002376	0.003826	0.002617	0.001225	0.000683	0.002114	0.004232	0.00256	0.001493	0.001948	0.001934	0.001013	0.000766	0.00102	0.002014	0.000634	0.001381	0.001572	0.001026	0.002717	0.000692	0.000837
0	0.011045	0.019129	0.008945	0.014771	0.006206	0.005003	0.012472	0.009073	0.027134	0.023499	0.006023	0.004501	0.003378	0.00115	0.000864	0.001261	0.002909	0.000746	0.001265	0.000895	0.001648	0.001154	0.000655	0.001642
0.5	0.080207	0.054399	0.028483	0.073323	0.030703	0.034285	0.075862	0.023235	0.10796	0.121301	0.037324	0.032041	0.004364	0.000582	0.001278	0.001334	0.001836	0.00117	0.000877	0.001426	0.00207	0.001749	0.000917	0.001471
1	0.111221	0.07584	0.040747	0.07309	0.064415	0.052014	0.086796	0.036148	0.130245	0.093531	0.052906	0.069436	0.00367	0.001595	0.00106	0.00105	0.001388	0.001025	0.00131	0.001107	0.001879	0.001433	0.001278	0.001847
1.5	0.084871	0.051482	0.047463	0.056808	0.059102	0.047488	0.06797	0.027128	0.134876	0.084221	0.04314	0.059932	0.002368	0.001219	0.000893	0.001112	0.001851	0.000877	0.001083	0.000919	0.001217	0.002144	0.000828	0.001223
2	0.059786	0.050332	0.031361	0.060998	0.043814	0.039363	0.066999	0.032418	0.110581	0.082128	0.034315	0.047475	0.001774	0.001013	0.00101	0.001005	0.002478	0.001185	0.000794	0.000916	0.001838	0.001982	0.000789	0.001256
2.5	0.061168	0.050793	0.034358	0.052894	0.050869	0.035145	0.071529	0.02913	0.107278	0.084787	0.036818	0.042993	0.002852	0.001226	0.00123	0.001125	0.002722	0.00082	0.001265	0.001236	0.001735	0.001659	0.000915	0.001809
3	0.054083	0.042938	0.024106	0.057023	0.042845	0.027297	0.06587	0.033839	0.095266	0.087948	0.034032	0.038069	0.002821	0.001282	0.000915	0.001255	0.001674	0.000972	0.000849	0.001061	0.001935	0.001598	0.001021	0.00177
3.5	0.044358	0.041371	0.025248	0.06127	0.036307	0.027799	0.063281	0.031851	0.085143	0.077478	0.035987	0.031799	0.00258	0.001141	0.001197	0.001152	0.001414	0.00101	0.001323	0.001546	0.001696	0.001389	0.001065	0.00091
4	0.052295	0.030927	0.027856	0.050374	0.043614	0.025552	0.063085	0.029735	0.085822	0.065758	0.029671	0.036715	0.003136	0.0007	0.001115	0.000938	0.001565	0.00096	0.000788	0.001764	0.00192	0.00138	0.000835	0.001326
4.5	0.054079	0.032327	0.020644	0.044179	0.046128	0.023505	0.05272	0.028159	0.076563	0.062896	0.026757	0.032154	0.00297	0.000932	0.00086	0.000987	0.002108	0.001188	0.001516	0.001162	0.002483	0.00187	0.000636	0.001454
5	0.059399	0.021355	0.019922	0.040037	0.040258	0.021507	0.042455	0.020549	0.06997	0.05201	0.026023	0.026985	0.001674	0.000891	0.000801	0.001166	0.002161	0.000721	0.001777	0.001317	0.001932	0.00181	0.000927	0.001433
5.5	0.05432	0.020489	0.029544	0.035325	0.040283	0.019937	0.039154	0.018798	0.062932	0.043833	0.025973	0.031245	0.002306	0.00153	0.001133	0.001241	0.001494	0.001054	0.001465	0.000951	0.0024	0.001052	0.001615	0.001504
6	0.047683	0.018518	0.021072	0.034072	0.025836	0.021567	0.031569	0.017467	0.0556	0.036565	0.020517	0.030059	0.002187	0.000975	0.001116	0.00102	0.002171	0.000437	0.001241	0.001192	0.002232	0.001565	0.000854	0.001275
6.5	0.03608	0.019215	0.013756	0.029482	0.03508	0.017761	0.031303	0.016219	0.052601	0.03609	0.020397	0.029174	0.002469	0.000938	0.000986	0.001105	0.001528	0.000683	0.001107	0.001198	0.00195	0.00223	0.001008	0.001839
7	0.034314	0.016237	0.020607	0.028309	0.027084	0.016098	0.025879	0.014265	0.057711	0.026242	0.017415	0.028514	0.002576	0.000818	0.000935	0.001135	0.002032	0.001102	0.001467	0.001028	0.002062	0.001317	0.000491	0.00166
7.5	0.029157	0.012951	0.01192	0.024785	0.016767	0.015504	0.023631	0.012412	0.042563	0.02496	0.016211	0.022708	0.001949	0.000983	0.001071	0.000741	0.001877	0.000994	0.001121	0.001162	0.002042	0.002259	0.000884	0.001757
8	0.029187	0.013259	0.013666	0.025699	0.016415	0.012061	0.019399	0.01269	0.037028	0.02325	0.012329	0.019279	0.002315	0.000886	0.001492	0.000634	0.001777	0.000664	0.001099	0.001371	0.002544	0.001204	0.000941	0.001282
8.5	0.028819	0.013343	0.008792	0.017233	0.019402	0.010962	0.018586	0.014402	0.035475	0.019285	0.011343	0.021382	0.003094	0.000973	0.001111	0.001856	0.002153	0.00105	0.000848	0.000843	0.002705	0.001505	0.001008	0.001248
9	0.020445	0.010761	0.011082	0.01715	0.021038	0.010681	0.015093	0.013699	0.032421	0.015429	0.010966	0.013923	0.003316	0.001447	0.001577	0.001011	0.001156	0.000975	0.001432	0.000842	0.002007	0.001577	0.000637	0.001481
9.5	0.028691	0.009499	0.008348	0.014294	0.012212	0.007981	0.016828	0.012023	0.022234	0.019164	0.008324	0.017231	0.002597	0.001484	0.000959	0.001371	0.001634	0.001042	0.001197	0.001003	0.00189	0.000992	0.000786	0.000821
10	0.018103	0.009882	0.008442	0.016748	0.018358	0.006977	0.015789	0.010186	0.020662	0.015039	0.010129	0.015083	0.003699	0.000703	0.001042	0.001195	0.00113	0.001127	0.00165	0.001018	0.002388	0.001715	0.000663	0.000926
10.5	0.01691	0.006793	0.006649	0.016096	0.01412	0.007468	0.012209	0.011302	0.030614	0.013936	0.009598	0.011506	0.001884	0.000861	0.001154	0.001067	0.001316	0.000741	0.001403	0.00094	0.001259	0.001438	0.000992	0.001639
11	0.020468	0.007858	0.009888	0.012538	0.012004	0.00654	0.012783	0.010985	0.024999	0.014471	0.008832	0.010536	0.002454	0.000597	0.001661	0.000997	0.001691	0.000973	0.001043	0.00123	0.001775	0.001878	0.000625	0.002048
11.5	0.0179	0.008174	0.006801	0.015383	0.010683	0.006371	0.01159	0.008511	0.01914	0.014166	0.006104	0.007801	0.002722	0.001142	0.001054	0.001105	0.001988	0.000927	0.001554	0.001497	0.002061	0.001694	0.000574	0.001592
12	0.012934	0.008748	0.01019	0.015103	0.013492	0.005591	0.010502	0.009164	0.020689	0.011356	0.007767	0.010189	0.001201	0.001225	0.00143	0.000988	0.002334	0.00097	0.002033	0.001548	0.001353	0.001838	0.000989	0.00149
12.5	0.017829	0.008434	0.006501	0.010056	0.014012	0.003982	0.007301	0.008833	0.022004	0.010365	0.007526	0.009034	0.002203	0.001395	0.001032	0.001045	0.001434	0.00095	0.001024	0.001056	0.002844	0.00107	0.000938	0.000998
13	0.013641	0.009371	0.00704	0.012479	0.015802	0.004246	0.010331	0.009597	0.020605	0.007417	0.005802	0.008701	0.002319	0.001439	0.001213	0.000833	0.00184	0.001395	0.000839	0.001068	0.002297	0.001665	0.000634	0.001056
13.5	0.011931	0.006494	0.007403	0.012144	0.014379	0.004675	0.008501	0.007704	0.014025	0.009483	0.006887	0.010408	0.00349	0.001179	0.001167	0.001326	0.002328	0.001265	0.000679	0.001316	0.002383	0.001595	0.000769	0.001215
14	0.012	0.006435	0.00572	0.011038	0.008795	0.002957	0.006664	0.00713	0.018226	0.009516	0.006948	0.00808	0.003073	0.000736	0.001152	0.0016	0.002371	0.000998	0.00179	0.001641	0.001956	0.001243	0.000788	0.001589
14.5	0.008004	0.007374	0.008556	0.011021	0.006755	0.003653	0.00872	0.007459	0.015885	0.009031	0.00671	0.006965	0.002669	0.001634	0.001103	0.001248	0.001504	0.001177	0.00147	0.00134	0.001705	0.0016	0.001092	0.00161
15	0.013529	0.007387	0.008134	0.010383	0.008824	0.003201	0.007483	0.006259	0.01694	0.010585	0.004318	0.005624	0.002309	0.001217	0.001402	0.001384	0.003142	0.000786	0.001759	0.001602	0.00189	0.00194	0.00099	0.00157
15.5	0.01039	0.00481	0.008499	0.009153	0.009418	0.003187	0.005954	0.005692	0.018285	0.008212	0.005075	0.005475	0.003304	0.000897	0.001081	0.001059	0.002696	0.001405	0.001046	0.001824	0.002079	0.001584	0.000838	0.001597
16	0.011045	0.004681	0.005789	0.008995	0.012806	0.003545	0.006028	0.008412	0.014641	0.006087	0.006139	0.005119	0.002248	0.000699	0.000882	0.001199	0.001198	0.001058	0.001184	0.001309	0.002726	0.002363	0.001251	0.001272
16.5	0.009889	0.004843	0.004564	0.008226	0.012296	0.002895	0.005878	0.005547	0.017147	0.008225	0.00477	0.006751	0.003596	0.001271	0.001258	0.001146	0.001989	0.000701	0.001466	0.001367	0.001936	0.002225	0.000721	0.001596
17	0.010137	0.004931	0.005404	0.006723	0.008565	0.002755	0.00621	0.007908	0.016055	0.006975	0.004791	0.00457	0.002183	0.001405	0.000973	0.001301	0.001961	0.000969	0.001486	0.001546	0.001731	0.001268	0.000895	0.001243
17.5	0.009305	0.005311	0.004264	0.006825	0.010268	0.002811	0.006081	0.00633	0.015612	0.007605	0.004691	0.003302	0.002507	0.001091	0.000741	0.001462	0.001552	0.000986	0.00093	0.001088	0.001564	0.001476	0.000911	0.001665
18	0.012549	0.004431	0.004874	0.008002	0.009053	0.003104	0.004889	0.004948	0.013339	0.00521	0.004497	0.004448	0.00183	0.00087	0.001014	0.001074	0.001553	0.000899	0.001209	0.001657	0.002364	0.001509	0.001311	0.001593
18.5	0.006979	0.005111	0.006639	0.006217	0.006521	0.002682	0.00593	0.005586	0.016239	0.005236	0.004144	0.003413	0.002723	0.000888	0.001516	0.001004	0.002254	0.001061	0.001599	0.001582	0.002155	0.001974	0.001677	0.00094
19	0.007274	0.006155	0.006453	0.011056	0.009751	0.002394	0.005187	0.005899	0.015001	0.006214	0.006286	0.004731	0.003624	0.001172	0.001146	0.001332	0.00289	0.00085	0.000935	0.001493	0.002467	0.001442	0.000753	0.001161
19.5	0.006896	0.005274	0.005095	0.008123	0.008905	0.002588	0.005072	0.005523	0.011357	0.005527	0.002634	0.003924	0.002559	0.001205	0.001221	0.001296	0.001555	0.000708	0.001183	0.001403	0.001789	0.001313	0.000875	0.000999
20	0.008072	0.005689	0.004163	0.008366	0.007537	0.001908	0.004779	0.004098	0.014144	0.006158	0.003447	0.003734	0.003304	0.001225	0.000995	0.001015	0.001964	0.001267	0.001413	0.001723	0.002213	0.001434	0.001382	0.001022
20.5	0.004935	0.004353	0.004154	0.007726	0.009714	0.002712	0.005899	0.003859	0.012498	0.00438	0.00276	0.003374	0.002836	0.001163	0.001072	0.001933	0.001933	0.001192	0.002035	0.001499	0.001929	0.001649	0.001159	0.001241
21	0.010013	0.004145	0.002979	0.007917	0.006236	0.002038	0.00402	0.005088	0.012519	0.00614	0.003397	0.003746	0.003379	0.00176	0.001562	0.001028	0.00217	0.001073	0.001721	0.001308	0.001757	0.001494	0.000719	0.001771
21.5	0.008022	0.003739	0.005082	0.007379	0.00982	0.002419	0.005827	0.00573	0.011073	0.003083	0.003277	0.004283	0.00304	0.000943	0.001097	0.000959	0.002262	0.001478	0.001182	0.001191	0.002514	0.00136	0.000782	0.001514
22	0.006888	0.002652	0.005301	0.006557	0.008063	0.002003	0.004591	0.004171	0.009024	0.004388	0.003523	0.002825	0.00253	0.001127	0.001154	0.000863	0.001235	0.000596	0.001076	0.001444	0.002882	0.00166	0.000789	0.001794
22.5	0.007902	0.005785	0.005636	0.007721	0.006467	0.002106	0.004396	0.004488	0.011298	0.004116	0.004016	0.004183	0.002423	0.001079	0.001275	0.001388	0.001334	0.000836	0.000994	0.001285	0.001779	0.001415	0.00103	0.001472
23	0.003923	0.005971	0.004994	0.004501	0.006311	0.001984	0.00435	0.004015	0.006486	0.003269	0.003221	0.005008	0.001993	0.001398	0.00111	0.001493	0.001272	0.000623	0.001573	0.001133	0.001851	0.001464	0.000594	0.001348
23.5	0.003868	0.005082	0.003163	0.006254	0.008829	0.001548	0.004101	0.003926	0.014764	0.003894	0.002676	0.002516	0.002613	0.001243	0.000806	0.001317	0.00238	0.00119	0.001728	0.00155	0.001723	0.001328	0.000608	0.001009
24	0.00597	0.001671	0.003685	0.006969	0.010447	0.001464	0.003217	0.004234	0.011963	0.003639	0.002485	0.002237	0.002543	0.000876	0.001878	0.001414	0.001638	0.000894	0.001894	0.001436	0.002064	0.001327	0.001304	0.001423
24.5	0.007621	0.003879	0.005162	0.00661	0.007603	0.001431	0.005116	0.003397	0.011468	0.003569	0.001416	0.001885	0.002786	0.001069	0.00083	0.001286	0.001889	0.00083	0.001274	0.001424	0.002626	0.001473	0.001074	0.001715
25	0.00598	0.002234	0.004607	0.007158	0.006445	0.00198	0.002456	0.003556	0.010062	0.004733	0.001769	0.002565	0.002763	0.001548	0.001362	0.001333	0.001599	0.001333	0.001454	0.001289	0.001783	0.001663	0.000993	0.001192
25.5	0.008206	0.003114	0.002721	0.004488	0.008374	0.00166	0.004146	0.003823	0.007254	0.003236	0.003082	0.003018	0.001943	0.001493	0.001359	0.001281	0.001825	0.000946	0.001575	0.00189	0.002158	0.000851	0.0008	0.001494
26	0.005712	0.003037	0.004667	0.005024	0.00748	0.001857	0.00291	0.003808	0.012261	0.003689	0.002972	0.002267	0.003079	0.00159	0.001052	0.001211	0.00189	0.000827	0.001123	0.001199	0.001634	0.001035	0.000689	0.001567
26.5	0.008452	0.00322	0.00433	0.005587	0.0075	0.001042	0.003626	0.004124	0.008232	0.00281	0.003634	0.002988	0.001956	0.001135	0.001144	0.001989	0.001918	0.000688	0.001486	0.001356	0.001953	0.000905	0.001304	0.001026
27	0.006102	0.002924	0.006665	0.005874	0.003251	0.002659	0.004161	0.002788	0.010059	0.003057	0.003937	0.003194	0.002563	0.001149	0.000995	0.001041	0.002266	0.000821	0.001313	0.001169	0.002145	0.000778	0.001281	0.001422
27.5	0.004283	0.003182	0.003057	0.004316	0.00552	0.001222	0.002925	0.003287	0.008432	0.003847	0.002897	0.002164	0.003563	0.001279	0.001185	0.000851	0.002046	0.001389	0.000957	0.001068	0.002627	0.0016	0.001062	0.002133
28	0.010263	0.002315	0.004974	0.004567	0.005664	0.002095	0.002997	0.003248	0.009056	0.003424	0.002309	0.003651	0.003294	0.001	0.001256	0.00154	0.001642	0.001033	0.001788	0.001377	0.001591	0.000985	0.000619	0.002027
28.5	0.004667	0.003382	0.003623	0.004768	0.003965	0.001253	0.003508	0.003022	0.007987	0.002998	0.002672	0.00262	0.002024	0.001252	0.001061	0.001387	0.001149	0.001072	0.001522	0.001604	0.001858	0.001168	0.000868	0.00099
29	0.005393	0.004655	0.00464	0.006152	0.005885	0.001515	0.003808	0.003609	0.009573	0.003049	0.002385	0.002323	0.003156	0.000709	0.001288	0.000736	0.001758	0.000931	0.001629	0.001213	0.002276	0.001114	0.000549	0.001024
29.5	0.005237	0.004055	0.002852	0.005347	0.00753	0.001597	0.00327	0.003627	0.007887	0.003573	0.002236	0.002872	0.002285	0.000749	0.001406	0.001023	0.001697	0.000592	0.001569	0.001033	0.002899	0.001765	0.001162	0.000956
30	0.006255	0.002191	0.002936	0.00543	0.004583	0.00128	0.00294	0.005023	0.008393	0.00232	0.004119	0.002414	0.002621	0.000854	0.001085	0.001596	0.001096	0.000897	0.001316	0.001851	0.001238	0.001191	0.000902	0.001567
30.5	0.002881	0.002004	0.003179	0.006174	0.004637	0.001068	0.002302	0.004054	0.008093	0.002452	0.002186	0.00355	0.002085	0.000841	0.001166	0.001584	0.0015	0.000988	0.001008	0.00152	0.002821	0.001355	0.00096	0.001629
31	0.00535	0.002155	0.004116	0.00632	0.006203	0.001007	0.002574	0.002761	0.007579	0.002478	0.00398	0.00331	0.002933	0.000968	0.000845	0.001297	0.002496	0.000689	0.001887	0.00093	0.002466	0.001424	0.000772	0.001084
31.5	0.004071	0.002504	0.004248	0.006735	0.005027	0.0018	0.002027	0.005276	0.014273	0.003225	0.002862	0.002506	0.002898	0.001201	0.000876	0.001527	0.001633	0.000638	0.001079	0.001038	0.003036	0.001612	0.000617	0.001199
32	0.003515	0.004278	0.002593	0.00681	0.006807	0.000876	0.002448	0.002764	0.007062	0.00333	0.002657	0.003317	0.002946	0.001358	0.000925	0.001152	0.002188	0.00091	0.001529	0.001241	0.001617	0.0013	0.001383	0.001277
32.5	0.006041	0.002597	0.002428	0.004662	0.004215	0.0019	0.00214	0.003022	0.00981	0.003051	0.002052	0.002273	0.00288	0.001187	0.00142	0.001036	0.001802	0.000681	0.000771	0.001001	0.001531	0.001505	0.001171	0.001715
33	0.004994	0.004058	0.00478	0.005473	0.007311	0.001418	0.00365	0.002247	0.008285	0.002399	0.002119	0.0018	0.002736	0.000851	0.001242	0.000985	0.002039	0.000921	0.001546	0.001539	0.001395	0.001309	0.000846	0.000933
33.5	0.004414	0.002454	0.003368	0.0045	0.006248	0.000992	0.00284	0.003058	0.010016	0.002071	0.001995	0.002365	0.002374	0.000975	0.001494	0.000994	0.001979	0.000811	0.00114	0.000775	0.002082	0.001381	0.000772	0.001349
34	0.007533	0.002169	0.005123	0.005214	0.00414	0.001391	0.002947	0.002902	0.007276	0.003443	0.002481	0.002849	0.002408	0.001153	0.001334	0.001373	0.00149	0.000624	0.001455	0.001082	0.001797	0.001256	0.000778	0.001621
34.5	0.003935	0.003214	0.002949	0.00566	0.007451	0.001321	0.002439	0.003916	0.004454	0.002242	0.003025	0.00197	0.003133	0.001218	0.001026	0.001095	0.001734	0.001017	0.001136	0.001434	0.001764	0.001279	0.001056	0.001385
35	0.005313	0.002047	0.005078	0.004067	0.00527	0.001332	0.002223	0.005498	0.005404	0.002593	0.002229	0.001815	0.002669	0.001378	0.001305	0.001394	0.001117	0.000743	0.001078	0.001221	0.002144	0.001146	0.001068	0.001093
35.5	0.002997	0.002818	0.002748	0.004819	0.005117	0.001471	0.002374	0.002673	0.004742	0.002186	0.002681	0.003103	0.003461	0.000796	0.00097	0.001132	0.00235	0.000628	0.001326	0.001037	0.002086	0.00141	0.000502	0.001942
36	0.004834	0.003602	0.004374	0.002126	0.006396	0.001403	0.002708	0.003224	0.00871	0.003734	0.001595	0.00251	0.002254	0.001189	0.001307	0.001077	0.00232	0.000985	0.001243	0.000849	0.001493	0.001462	0.000689	0.001212
36.5	0.004881	0.002721	0.003967	0.003372	0.005098	0.001035	0.002478	0.003301	0.008649	0.00165	0.002469	0.002582	0.00282	0.00063	0.001195	0.001143	0.00211	0.001161	0.00079	0.001107	0.002151	0.001183	0.001223	0.001297
37	0.004899	0.002146	0.002082	0.003333	0.003516	0.000861	0.002771	0.002571	0.007752	0.003039	0.002516	0.002541	0.002989	0.001083	0.000876	0.000958	0.002022	0.000608	0.001193	0.00139	0.001686	0.001212	0.000855	0.001657
37.5	0.003725	0.003219	0.004567	0.003734	0.00583	0.001027	0.002485	0.002531	0.006505	0.002277	0.002948	0.001952	0.002815	0.001007	0.001252	0.00126	0.001335	0.000587	0.00114	0.001449	0.002002	0.001384	0.000902	0.001317
38	0.005615	0.003044	0.003642	0.005634	0.003917	0.001444	0.002445	0.003064	0.010011	0.002246	0.001677	0.00259	0.002549	0.000837	0.001582	0.000809	0.002597	0.000628	0.001266	0.001418	0.001759	0.001259	0.000758	0.000991
38.5	0.004151	0.002769	0.003488	0.004584	0.00401	0.001149	0.002521	0.002114	0.00996	0.001694	0.002068	0.002264	0.00352	0.000684	0.001349	0.001285	0.001323	0.000634	0.001219	0.001417	0.002543	0.001874	0.000832	0.000685
39	0.008665	0.002948	0.002654	0.004244	0.008124	0.001123	0.001379	0.002313	0.010012	0.002726	0.001938	0.002908	0.002911	0.001315	0.001173	0.001018	0.00143	0.000896	0.000955	0.001409	0.001975	0.001192	0.001192	0.001083
39.5	0.006167	0.003547	0.002839	0.002826	0.008923	0.000765	0.002707	0.002755	0.008034	0.002183	0.002195	0.002211	0.003697	0.001172	0.00095	0.001434	0.001116	0.001151	0.001495	0.001615	0.002241	0.001498	0.000709	0.000944
40	0.003849	0.003089	0.004653	0.005232	0.003551	0.001152	0.002916	0.002524	0.007009	0.002714	0.001758	0.002344	0.001732	0.001156	0.001751	0.000885	0.001789	0.000693	0.000875	0.001194	0.002076	0.001505	0.000886	0.000911

## Sheet: Fig1D
Col-0/AEQ	mik2-1/AEQ	Col-0/AEQ	mik2-1/AEQ
0.002021	0.002827	0.111221	0.004364
0.004779	0.001509	0.07584	0.00176
0.00313	0.001107	0.047463	0.001878
0.004272	0.001569	0.073323	0.001989
0.006828	0.004325	0.064415	0.003142
0.004966	0.001137	0.052014	0.001478
0.002852	0.001406	0.086796	0.002035
0.004335	0.001207	0.036148	0.00189
0.010227	0.003526	0.134876	0.003036
0.004802	0.003065	0.121301	0.002717
0.003062	0.00382	0.052906	0.001686
0.0057	0.001434	0.069436	0.002133
ANOVA summary						Tukey's multiple comparisons test	Mean Diff.	95.00% CI of diff.	Significant?	Summary	Adjusted P Value
F	68.12					Col-0/AEQ vs. mik2-1/AEQ	0.002504	-0.01444 to 0.01945	No	ns	0.9789	A-B
P value	<0.0001					Col-0/AEQ vs. Col-0/AEQ	-0.0724	-0.08934 to -0.05545	Yes	****	<0.0001	A-C
P value summary	****					Col-0/AEQ vs. mik2-1/AEQ	0.002406	-0.01454 to 0.01935	No	ns	0.9812	A-D
Significant diff. among means (P < 0.05)?	Yes					mik2-1/AEQ vs. Col-0/AEQ	-0.0749	-0.09184 to -0.05796	Yes	****	<0.0001	B-C
R squared	0.8228					mik2-1/AEQ vs. mik2-1/AEQ	-9.8e-05	-0.01704 to 0.01685	No	ns	>0.9999	B-D
						Col-0/AEQ vs. mik2-1/AEQ	0.0748	0.05786 to 0.09175	Yes	****	<0.0001	C-D
Brown-Forsythe test
F (DFn, DFd)	15.04 (3, 44)					Test details	Mean 1	Mean 2	Mean Diff.	SE of diff.	n1	n2	q	DF
P value	<0.0001					Col-0/AEQ vs. mik2-1/AEQ	0.004748	0.002244	0.002504	0.006346	12	12	0.5579	44
P value summary	****					Col-0/AEQ vs. Col-0/AEQ	0.004748	0.07714	-0.0724	0.006346	12	12	16.13	44
Are SDs significantly different (P < 0.05)?	Yes					Col-0/AEQ vs. mik2-1/AEQ	0.004748	0.002342	0.002406	0.006346	12	12	0.5361	44
						mik2-1/AEQ vs. Col-0/AEQ	0.002244	0.07714	-0.0749	0.006346	12	12	16.69	44
Bartlett's test						mik2-1/AEQ vs. mik2-1/AEQ	0.002244	0.002342	-9.8e-05	0.006346	12	12	0.02184	44
Bartlett's statistic (corrected)	143.8					Col-0/AEQ vs. mik2-1/AEQ	0.07714	0.002342	0.0748	0.006346	12	12	16.67	44
P value	<0.0001
P value summary	****
Are SDs significantly different (P < 0.05)?	Yes
ANOVA table	SS	DF	MS	F (DFn, DFd)	P value
Treatment (between columns)	0.04938	3	0.01646	F (3, 44) = 68.12	P<0.0001
Residual (within columns)	0.01063	44	0.0002416
Total	0.06001	47

## Sheet: Fig1F
Col-0	mik2-1	mik2-2
0.0576577	1.16645	0.977778
0.0778378	1.14136	1.20936
0.102342	0.758819	1.08304
0.0706306	0.934413	0.94269
0.152793	1.10792	1.00117
0.0677477	0.850797	1.15556
0.0576577	0.717011	0.977778
0.061982	0.930233	1.02456
ANOVA summary						Tukey's multiple comparisons test	Mean Diff.	95.00% CI of diff.	Significant?	Summary	Adjusted P Value
F	170					Col-0 vs. mik2-1	-0.8698	-1.015 to -0.7244	Yes	****	<0.0001	A-B
P value	<0.0001					Col-0 vs. mik2-2	-0.9654	-1.111 to -0.8200	Yes	****	<0.0001	A-C
P value summary	****					mik2-1 vs. mik2-2	-0.09562	-0.2410 to 0.04980	No	ns	0.2447	B-C
Significant diff. among means (P < 0.05)?	Yes
R squared	0.9418					Test details	Mean 1	Mean 2	Mean Diff.	SE of diff.	n1	n2	q	DF
						Col-0 vs. mik2-1	0.08108	0.9509	-0.8698	0.05769	8	8	21.32	21
Brown-Forsythe test						Col-0 vs. mik2-2	0.08108	1.046	-0.9654	0.05769	8	8	23.67	21
F (DFn, DFd)	5.822 (2, 21)					mik2-1 vs. mik2-2	0.9509	1.046	-0.09562	0.05769	8	8	2.344	21
P value	0.0097
P value summary	**
Are SDs significantly different (P < 0.05)?	Yes
Bartlett's test
Bartlett's statistic (corrected)	14
P value	0.0009
P value summary	***
Are SDs significantly different (P < 0.05)?	Yes
ANOVA table	SS	DF	MS	F (DFn, DFd)	P value
Treatment (between columns)	4.527	2	2.264	F (2, 21) = 170.0	P<0.0001
Residual (within columns)	0.2796	21	0.01331
Total	4.807	23

## Sheet: FIg1G
GUS																MIK2																								MIK2:EFR
565	273	239	338	273	358	610	1745	169	308	312	496	321	417	298	504	315	282	438	1179	436	451	703	609	189	391	539	272	589	696	675	311	156	191	198	212	395	547	568	579	117	278	418	925	392	300	428	788	418	372
465	177	229	286	195	262	530	1341	133	298	293	395	242	280	195	462	751	687	1241	1528	1430	1445	2902	4353	579	1594	3061	916	4079	3370	2756	1231	239	1011	465	556	1409	1552	2280	3809	479	1179	1942	4004	2241	1535	2456	4869	687	869
388	131	156	245	161	225	428	1182	105	283	241	386	240	252	180	430	2238	2845	4376	2014	4107	3586	6049	9505	2846	4535	7946	3432	7712	7114	7129	4917	557	3290	1858	1852	5133	3782	6337	9383	1598	2916	5488	6249	3826	3812	5277	9028	1774	3732
341	95	131	238	153	174	351	1022	120	244	219	356	215	222	167	356	3362	4591	6751	1974	5609	4702	7454	10177	3945	4974	9958	4892	8045	7991	8403	6394	691	3363	2282	2319	7673	5578	7858	11496	1920	2910	5476	5183	3614	4229	5227	8349	2524	6831
339	97	114	190	120	137	346	940	95	186	169	348	155	210	148	299	3670	4988	7610	1719	5778	5306	7645	9264	3579	4234	8845	4582	6865	7452	7527	6082	721	2859	2173	1976	8419	6208	8071	10715	1868	2313	4506	4012	2850	3594	4323	7187	2793	7425
293	81	108	222	133	121	311	769	102	197	188	303	177	218	142	313	3488	4780	7484	1517	5163	5176	7167	7608	3132	3590	7690	4071	6154	6250	6484	5323	709	2154	1834	1827	7801	6846	7660	9734	1631	1988	3509	3234	2411	2974	3534	5568	2939	6658
255	82	98	190	109	96	260	690	122	144	170	303	160	182	125	265	3540	4372	6793	1388	4606	4942	6191	6480	2482	3009	7023	3687	5281	5393	5457	4262	631	1634	1600	1531	7147	6468	6905	8149	1410	1478	2730	2622	1732	2439	2975	4516	2693	5699
222	93	103	179	89	75	250	636	90	141	124	276	132	157	130	251	3293	3965	6137	1307	3897	4420	5743	5409	2093	2572	6610	3053	4514	4495	4648	3534	665	1280	1326	1313	6680	6229	6392	6745	1126	1208	2291	2168	1586	2130	2387	3625	2560	4766
196	88	77	135	105	74	250	610	111	145	172	271	136	120	91	222	3194	3606	5364	1299	3383	4125	4829	4394	1748	2435	6280	2722	4262	4270	4225	3038	683	1077	1262	1114	6288	5740	5770	6007	1067	960	1856	1795	1255	1826	2026	3046	2303	3926
178	72	74	163	102	87	245	584	58	134	120	205	115	117	113	200	3155	3381	4811	1209	3118	3641	4705	3877	1460	2208	6015	2408	4225	4069	3968	2611	602	968	1194	1131	5718	5738	5562	5270	923	823	1636	1607	1012	1582	1631	2586	2300	3296
144	42	87	145	58	88	227	548	60	121	106	234	118	139	97	195	3099	3191	4364	1245	2648	3380	4294	3533	1412	2125	5732	2324	4141	3888	3745	2344	685	961	1156	1034	5535	5646	5162	5197	871	696	1292	1279	852	1417	1482	2134	2265	2817
149	63	85	157	89	49	231	491	73	122	107	210	92	130	94	153	3053	3107	4161	1214	2407	3258	4077	3107	1405	2121	5827	2113	4059	3669	3747	2330	639	1014	1279	1158	5646	5670	5190	5049	824	627	1122	1123	781	1255	1392	1984	2260	2641
121	76	99	161	70	39	209	475	68	98	96	177	111	131	87	171	3112	2932	3899	1272	2341	3031	3995	2933	1421	2260	5507	2118	4080	3728	3781	2141	628	953	1270	1255	5627	5575	4921	4741	737	556	1014	1121	694	1199	1127	1857	2252	2502
112	57	81	128	79	79	203	484	81	77	103	202	71	104	94	162	3222	3109	3771	1360	2188	2963	3779	2857	1482	2236	6012	2220	4270	3924	3991	2082	761	1074	1335	1240	5657	5539	5084	4794	691	574	910	1008	537	1136	1081	1577	2276	2520
129	56	63	137	79	76	215	411	59	89	127	140	74	93	109	149	3220	3180	3925	1369	2290	2850	3816	2707	1389	2172	5480	2379	4277	4006	4021	2217	649	1061	1249	1233	5923	5582	4960	4967	643	519	851	1011	540	1070	961	1545	2261	2577
130	39	63	129	69	77	216	410	53	87	74	150	51	112	87	162	3191	3002	3740	1295	2141	2746	3784	2674	1602	2337	5841	2301	4270	4123	4225	2384	736	1041	1465	1318	6056	5617	4942	4927	679	481	823	947	493	1093	915	1459	2394	2549
131	45	73	112	74	73	234	420	57	73	59	127	51	93	85	139	3032	3322	3799	1229	2097	2697	3748	2739	1552	2371	5678	2392	4641	4278	4282	2352	707	1157	1483	1292	6233	5561	5001	5069	667	496	728	902	478	985	941	1380	2333	2668
126	50	62	116	64	42	155	402	63	66	69	148	38	79	74	115	2850	3230	3726	1244	2061	2751	3692	2557	1640	2385	5671	2424	4639	4383	4459	2339	731	1153	1472	1326	6219	5498	4824	5110	601	425	823	1034	462	1021	926	1397	2267	2774
118	55	60	126	63	45	202	329	35	71	71	124	44	102	74	131	2968	3402	3750	1216	2168	2759	3699	2607	1671	2539	5642	2575	4618	4399	4643	2500	705	1176	1527	1403	6464	5438	4635	4962	589	471	785	948	439	990	951	1319	2416	2839
101	54	42	124	71	69	154	406	45	76	68	108	37	68	64	111	2866	3401	3845	1158	2194	2540	3687	2489	1770	2529	5500	2640	4500	4693	4638	2625	761	1210	1510	1337	6324	5333	4671	5061	571	450	733	902	490	927	904	1336	2256	2927
97	49	69	138	59	36	187	338	36	74	76	111	33	73	90	119	2603	3349	3634	1073	2208	2445	3704	2653	1845	2653	5618	2790	4559	4556	4762	2707	743	1265	1559	1335	6435	5105	4465	4979	662	431	739	952	427	921	900	1329	2368	3006
94	61	49	105	86	29	184	359	46	66	95	78	48	53	83	104	2578	3512	3605	1028	2183	2449	3756	2573	1953	2704	5754	2847	4601	4607	4919	2706	732	1356	1547	1417	6408	5236	4392	5040	575	385	684	827	403	951	867	1204	2289	3027
85	50	53	103	51	41	173	332	31	64	47	111	26	57	76	77	2524	3323	3681	1028	2292	2504	3833	2459	1925	2602	5368	3053	4573	4513	4965	2784	749	1465	1600	1315	6446	5073	4378	4877	620	410	651	914	390	957	801	1320	2313	3208
85	38	47	107	45	38	175	350	40	51	64	98	50	56	79	68	2459	3336	3700	898	2137	2483	3803	2498	1904	2684	5427	2983	4456	4543	5089	2932	725	1348	1757	1420	6173	4855	4155	4771	545	432	661	847	428	856	769	1286	2133	3288
88	40	51	91	45	36	169	335	30	57	33	100	24	48	78	60	2274	3296	3496	880	2179	2417	3692	2339	2056	2797	5484	3010	4635	4620	5078	2890	739	1432	1614	1449	6236	4742	4078	4803	569	408	679	821	404	851	768	1288	2281	3159
81	48	46	124	63	36	180	310	32	74	42	99	46	55	72	55	2165	3230	3448	819	2046	2304	3772	2407	2094	2847	5443	3168	4593	4654	5268	2972	738	1414	1550	1299	6288	4680	4018	4756	595	441	621	842	367	870	782	1142	2092	3234
84	34	61	84	62	33	208	333	42	50	68	60	44	48	72	40	2231	3152	3354	848	2126	2282	3753	2407	2081	2832	5520	3238	4670	4513	5180	2914	758	1417	1625	1310	5985	4510	4016	4506	526	417	666	814	293	822	734	1151	2168	3317
70	56	38	87	43	30	141	314	30	53	48	79	33	39	61	67	2024	3258	3290	774	1901	2129	3751	2196	2089	2649	5388	3195	4594	4451	5204	2889	690	1507	1567	1262	5851	4301	3677	4604	490	428	606	745	343	797	690	1174	2024	3281
86	44	62	87	49	42	141	299	38	63	52	77	36	50	53	51	2041	3046	3063	684	1951	2185	3634	2183	2074	2854	5622	3088	4534	4332	4919	2886	663	1481	1493	1253	5661	4135	3631	4424	482	364	545	742	376	714	686	1061	2034	3243
74	51	40	92	42	26	123	265	23	43	42	73	43	43	52	66	1903	2947	3113	657	1826	2128	3479	2073	2099	2890	5445	3285	4460	4197	4987	2826	708	1485	1470	1229	5390	4021	3549	4376	467	313	478	687	256	753	554	1083	1928	3236
83	51	39	112	37	32	163	264	45	51	48	62	32	29	48	50	1911	2779	2807	642	1841	2030	3637	2030	2068	2851	5294	3215	4592	4272	5029	2769	725	1463	1478	1081	5076	3911	3287	4197	451	307	525	743	276	658	586	1074	1980	3038
71	56	37	90	36	36	125	239	34	43	38	60	33	31	47	52	1871	2855	2721	652	1689	1938	3454	1923	1928	2748	5146	3255	4704	4170	4984	2836	638	1423	1362	1136	5026	3791	3182	4151	427	302	424	646	254	651	524	1053	2033	3011
75	13	40	101	52	33	133	237	22	48	29	40	36	21	38	41	1697	2755	2684	625	1715	1958	3524	1848	1985	2738	5338	3407	4487	3854	5028	2661	637	1337	1241	984	4872	3624	3146	4141	367	264	436	620	259	630	475	1019	1910	3124
51	25	28	72	51	32	143	256	30	51	35	51	32	32	44	30	1620	2545	2518	678	1639	1862	3654	1845	1860	2568	5048	3163	4552	3811	4999	2649	684	1424	1292	897	4723	3470	3073	4038	350	286	405	671	248	608	454	934	2020	2881
50	43	48	88	32	36	107	251	20	29	38	47	41	35	50	49	1741	2539	2307	561	1658	1908	3537	1832	1794	2790	5151	3362	4567	3689	4768	2447	584	1268	1150	827	4512	3549	2938	3929	343	299	366	597	243	542	428	904	1982	2762
99	43	39	81	62	33	117	230	28	40	27	46	31	43	36	37	1452	2487	2290	534	1535	1975	3541	1716	1588	2635	5144	3301	4427	3658	4677	2351	594	1249	1157	791	4323	3510	2879	3941	331	267	303	618	228	504	394	862	1938	2884
51	37	22	75	42	16	116	223	30	38	42	50	22	33	40	31	1563	2396	2126	555	1535	1831	3636	1525	1596	2626	4903	3422	4553	3424	4604	2171	556	1221	1076	747	4213	3185	2759	3831	302	232	295	593	172	495	413	849	1815	2646
71	48	25	93	35	21	154	231	24	36	43	43	31	44	45	36	1453	2207	2076	527	1473	1972	3478	1556	1435	2480	4998	3462	4293	3325	4121	2066	521	1288	1025	699	3908	3248	2516	3767	256	222	257	535	176	410	326	787	1884	2542
65	30	33	102	46	31	99	226	23	38	40	26	21	28	49	36	1336	2307	1906	512	1447	1852	3537	1559	1320	2554	4829	3463	4250	3272	4053	1874	546	1106	1057	710	3778	3072	2447	3573	235	242	274	562	182	391	337	804	1793	2451
52	21	21	69	32	20	106	208	24	31	29	29	40	31	45	40	1253	2094	1799	478	1361	1763	3453	1557	1340	2493	4780	3399	4199	3229	3808	1777	490	1173	935	592	3721	3067	2364	3612	239	262	243	492	171	328	296	758	1811	2576
51	36	15	80	47	20	81	206	23	39	30	37	24	39	40	27	1310	2215	1686	524	1456	1626	3362	1432	1215	2325	4547	3290	3986	3095	3547	1677	559	1142	856	610	3395	2948	2311	3512	224	236	225	508	157	288	277	707	1684	2314
60	20	35	94	25	30	111	192	22	31	32	37	29	38	39	22	1269	2056	1704	508	1468	1650	3432	1497	1123	2340	4235	3202	3663	2943	3342	1505	449	1105	840	618	3165	2698	2242	3423	213	257	248	495	167	307	271	685	1725	2259
47	24	28	72	34	26	85	195	12	30	21	29	32	29	40	21	1148	1935	1535	503	1334	1502	3244	1482	1057	2235	4130	3186	3700	2712	3092	1444	493	1110	729	520	3062	2808	2190	3300	176	215	199	443	172	225	264	673	1507	2154
52	27	23	74	32	16	109	206	18	29	33	21	16	31	45	32	1121	1814	1498	466	1317	1538	3189	1488	1010	2179	3731	3167	3471	2663	2767	1331	471	1118	730	553	2841	2613	2101	3125	204	205	189	405	194	222	249	665	1474	2173
53	34	26	89	43	22	104	206	26	31	27	30	31	28	44	26	1050	1719	1446	460	1233	1376	2883	1393	882	2107	3624	2962	3141	2487	2516	1233	452	1074	666	464	2596	2662	2104	3032	210	221	170	360	161	164	232	661	1465	1891
41	23	19	59	45	27	119	151	13	24	19	36	17	27	44	29	1023	1616	1372	503	1201	1333	2770	1362	854	1995	3571	2864	2965	2225	2241	1239	463	1142	620	529	2456	2548	2040	2898	180	195	179	372	113	183	220	619	1344	1766
52	24	42	60	34	20	118	184	18	21	37	17	31	36	36	30	983	1498	1327	441	1186	1250	2690	1176	736	2002	3527	2652	2620	2249	2170	1116	405	1112	693	492	2374	2330	2011	2935	183	195	193	406	111	170	167	589	1280	1626
56	23	15	55	43	18	108	160	16	47	34	25	15	23	26	31	917	1503	1271	473	1146	1187	2527	1220	700	1972	3289	2516	2462	2197	1884	975	368	1075	575	484	2120	2405	2016	2703	150	218	122	385	121	153	176	553	1376	1534
45	25	20	49	24	17	97	205	21	20	25	23	16	16	34	20	897	1422	1269	451	1054	1060	2338	1116	675	1819	3077	2450	2256	2114	1838	936	406	1137	539	417	2155	2345	1869	2491	157	213	139	396	105	127	150	569	1241	1465
54	20	23	57	28	20	127	172	13	18	16	22	24	22	34	34	856	1328	1160	430	965	964	2240	991	668	1736	3001	2185	2161	1982	1724	807	346	1011	536	404	2068	2382	1860	2582	139	193	138	347	108	98	99	592	1231	1392
49	13	16	62	19	26	112	162	17	33	27	22	17	17	22	28	817	1372	1221	441	899	965	2125	1027	618	1636	3028	2102	1923	1768	1571	793	346	1036	537	386	1937	2168	1715	2529	126	173	153	323	75	106	131	561	1240	1341
45	26	12	50	26	30	82	156	13	23	24	26	15	27	22	26	839	1206	1184	401	871	904	2028	947	561	1592	2869	1978	1759	1664	1586	762	313	1147	487	369	1811	2308	1653	2325	149	170	139	299	77	98	130	572	1099	1200
26	15	12	47	21	21	95	120	20	21	23	22	24	29	29	11	767	1289	1064	382	887	886	1853	891	548	1618	2705	1844	1638	1628	1415	816	299	1047	493	376	1670	2174	1553	2064	127	184	136	321	87	114	105	564	1043	1071
37	18	17	59	17	17	99	150	30	16	14	12	10	20	24	32	765	1131	1051	430	824	809	1767	797	521	1524	2670	1638	1437	1561	1390	761	266	983	475	378	1626	2049	1528	2084	101	140	112	310	76	82	88	426	965	1059
25	15	11	50	22	17	75	148	14	17	11	19	10	22	22	22	687	1119	996	349	792	766	1636	696	514	1481	2685	1511	1173	1484	1383	699	242	979	449	395	1607	1957	1375	2089	99	146	110	318	99	80	116	437	913	1042
30	13	15	56	16	13	77	134	7	28	23	17	18	21	25	19	649	1053	981	339	691	717	1600	684	503	1337	2564	1537	1208	1473	1277	682	250	906	404	389	1402	1876	1259	1937	86	132	79	305	93	93	90	419	880	930
33	20	23	55	19	18	86	155	6	20	21	29	24	20	29	25	676	945	991	299	654	686	1385	661	455	1448	2499	1287	1082	1436	1230	705	211	891	414	388	1395	1787	1304	1766	79	140	129	286	100	78	87	406	878	967
45	20	16	53	19	24	103	119	11	21	26	24	20	13	28	21	634	959	953	330	661	658	1447	550	491	1258	2395	1285	991	1302	1259	700	162	871	398	339	1250	1719	1192	1678	71	124	129	275	64	82	97	377	790	870
51	14	13	53	24	11	74	130	9	11	21	28	16	26	7	18	571	859	899	278	612	654	1368	596	411	1279	2275	1276	867	1245	1242	685	152	840	374	363	1199	1661	1061	1579	97	113	87	283	82	62	81	296	737	860
46	21	23	43	29	25	85	147	9	15	17	20	15	21	21	19	622	954	822	325	625	563	1173	547	443	1141	2202	1095	789	1215	1042	694	180	824	392	312	1115	1467	991	1569	80	103	79	253	92	70	69	251	687	844
[truncated: 30 more columns]

## Sheet: Fig1H
GUS	MIK2	MIK2:EFR	EFR:MIK2
6913	113919	30695	5538
2995	150779	31633	9051
3296	172033	51746	5755
6639	50522	63432	3754
3693	116680	34835	10100
3301	130278	52025	9812
10518	209644	55827	4121
22793	151611	97254	10524
2645	88416	108326	5697
4455	141636	159060	6220
4305	289181	210493	25944
6795	161654	192103	17292
3686	228812	197078	6260
4580	213324	94120	7882
4223	227762	345798	9507
6392	132684	270167	5317
	32709	108388
	76299	196996
	66700	202306
	56966	168365
	262616	187554
	230137	167342
	210118	289683
	257701	134880
ANOVA summary						Tukey's multiple comparisons test	Mean Diff.	95.00% CI of diff.	Significant?	Summary	Adjusted P Value
F	33.53					GUS vs. MIK2	-151097	-204201 to -97994	Yes	****	<0.0001	A-B
P value	<0.0001					GUS vs. MIK2:EFR	-137678	-190781 to -84574	Yes	****	<0.0001	A-C
P value summary	****					GUS vs. EFR:MIK2	-2847	-61019 to 55326	No	ns	0.9992	A-D
Significant diff. among means (P < 0.05)?	Yes					MIK2 vs. MIK2:EFR	13420	-34078 to 60917	No	ns	0.8797	B-C
R squared	0.5696					MIK2 vs. EFR:MIK2	148251	95147 to 201355	Yes	****	<0.0001	B-D
						MIK2:EFR vs. EFR:MIK2	134831	81727 to 187935	Yes	****	<0.0001	C-D
Brown-Forsythe test
F (DFn, DFd)	22.81 (3, 76)					Test details	Mean 1	Mean 2	Mean Diff.	SE of diff.	n1	n2	q	DF
P value	<0.0001					GUS vs. MIK2	6077	157174	-151097	20216	16	24	10.57	76
P value summary	****					GUS vs. MIK2:EFR	6077	143754	-137678	20216	16	24	9.631	76
Are SDs significantly different (P < 0.05)?	Yes					GUS vs. EFR:MIK2	6077	8923	-2847	22146	16	16	0.1818	76
						MIK2 vs. MIK2:EFR	157174	143754	13420	18082	24	24	1.05	76
Bartlett's test						MIK2 vs. EFR:MIK2	157174	8923	148251	20216	24	16	10.37	76
Bartlett's statistic (corrected)	123.5					MIK2:EFR vs. EFR:MIK2	143754	8923	134831	20216	24	16	9.432	76
P value	<0.0001
P value summary	****
Are SDs significantly different (P < 0.05)?	Yes
ANOVA table	SS	DF	MS	F (DFn, DFd)	P value
Treatment (between columns)	394650255627	3	131550085209	F (3, 76) = 33.53	P<0.0001
Residual (within columns)	298182025086	76	3923447698
Total	692832280713	79
