# Supplementary material for: Perception of a divergent family of phytocytokines by the Arabidopsis receptor kinase MIK2
Source: Nat Commun. 2021 Jan 29;12:705. doi: 10.1038/s41467-021-20932-y (PMC7846792; doi:10.1038/s41467-021-20932-y)
Supplement: Supplementary file 4 — Source Data [file 41467_2021_20932_MOESM4_ESM.zip › Rhodes_Source_Data/Rhodes_Source_Data/Rhodes_Source_data_Supplemental_figure11.xlsx]

## Sheet: Extended data figure_11a
Mock	EXM07009.1	XP_01824092	A0A0D2XQW0	A0A0M9EVJ7	RKK80373.1	A0A098DTX8	A0A0D2XZ19	I1RWN2		Mock	KIL85672.1		RKK91479.1	RKL12880.1	Mock		Mock	F9G0P6	F9F73C
28.8	21.7	28.3	24.8	1.9	27.8	34.9	3.7	31.7		32.8	28.1		42.9	35.6	32.8		30.2	36.7	45.9
30	24.1	23.9	23.9	1.1	28.3	27.3	3.6	27.1		35.6	37.2		33.6	38.9	35.6		40	51	41.9
28.6	24	26.7	25.6	1.2	27.5	19.9	4.1	22.4		32.2	26.2		41.4	32.8	32.2		48.4	44.3	39.3
27.9	26.8	27.8	27.4	1.3	26.9	26.4	4.5	19.1		35.2	19		44.4	41.8	35.2		42	52	39.4
31.2	25.7	28.5	23.4	1.4	30	27.6	2.9	25.4		32.6	27.5		34.2	31.1	32.6		37.1	40.5	39.7
29.7	27.6	26.5	28.7	1.3	31.2	25.7	4.8	26.7		23.7	19.6		41.9	31.5	23.7		35.6	46	39.7
26.7	28.5	26.7	26.8	1.4	26.7	24.6	3.1	22.3		28	21.9		31.9	27.6	28		35.6	46	40.3
31.4	25.7	28.5	25.9	1.7	28.4	28.3	3.8	24.6		42.3	27.1		38.6	39	42.3		35.3		42.9
30.3	27.9	25.4	27.8	1.1	26.5	29.1	4.7	27.8		30.8	29.8		38.6	31.1	30.8
26.8	30.1	24.6	28.2	1.5	27.8	23.4	3.8	28.3		25.5	22		28.2	21.5	25.5
28.5	26.7	29.5	29.3	1.6	28.3	25.3	4.3	26.1		34.9	27.1		32.1	26.4	34.9
29.6	27.5	31.2	27.6	1.2	29.6	26.5	3.9	27.5		31.6	27.5		31.2	28.4	31.6

## Sheet: Extended data figure_11c
Col-0								mik2-1								bak1-5
51	56	64	47	36	55	57	46	48	66	63	57	55	47	60	52	59	60	50	47	49	59	56	68
29	26	36	37	21	45	26	27	27	25	27	28	25	25	39	23	17	21	35	23	29	26	25	22
26	70	67	78	84	175	48	40	26	15	11	13	16	11	31	16	28	15	22	17	21	18	15	28
72	249	192	172	208	398	167	47	18	21	17	14	11	11	12	11	58	26	25	23	22	36	20	30
115	476	278	297	356	612	271	69	11	6	18	10	13	9	24	8	141	56	68	51	62	95	47	69
175	622	355	440	445	800	372	132	11	6	9	22	5	5	16	9	167	74	97	98	130	133	72	123
230	821	387	524	484	990	445	202	24	8	7	16	16	6	16	21	210	87	118	75	184	210	99	145
301	837	368	598	477	1062	492	266	14	8	9	8	9	6	18	9	233	138	129	138	210	337	116	194
334	832	401	604	463	1085	450	338	13	9	20	5	24	10	12	13	278	116	126	140	236	341	148	215
448	888	382	625	453	1145	464	441	16	10	17	16	13	15	11	13	297	174	157	168	273	428	177	213
498	951	425	622	382	1133	457	544	13	11	17	9	17	11	12	10	265	179	140	167	277	482	215	220
561	847	352	631	354	1045	435	544	9	8	16	18	6	9	11	13	284	209	174	170	270	537	226	206
605	910	318	606	316	1030	405	617	21	7	16	7	10	7	15	14	321	207	162	155	267	574	268	201
637	806	319	595	254	880	384	638	12	9	8	16	15	3	13	11	301	220	125	122	258	528	312	183
695	776	277	573	246	748	331	662	13	12	14	10	12	5	8	18	320	201	99	128	230	537	301	146
669	617	282	479	193	635	324	667	6	20	18	11	8	3	18	11	296	183	105	113	201	453	329	108
596	615	202	459	170	479	270	605	11	8	10	11	7	7	8	12	258	151	84	123	197	434	285	83
573	502	173	445	123	468	249	593	8	8	13	8	9	5	11	17	274	130	72	108	152	376	288	60
554	413	163	348	100	356	210	535	10	6	11	17	5	6	9	6	253	106	66	101	137	316	251	50
528	311	134	309	79	299	182	514	6	7	10	8	11	2	10	6	239	77	52	85	113	238	216	48
465	235	94	255	57	229	168	480	6	9	7	6	7	5	15	8	198	65	45	61	90	193	223	46
377	206	98	228	43	190	126	417	4	4	12	9	4	8	13	11	181	81	28	41	86	149	171	49
348	139	80	171	35	126	97	350	8	7	15	13	6	7	14	10	148	56	33	38	75	108	151	23
313	129	60	132	25	116	62	305	12	7	2	11	7	6	14	14	108	31	38	41	60	112	102	27
267	101	53	102	23	75	64	219	9	12	8	12	4	9	18	6	101	27	20	37	36	80	126	15
225	58	38	79	18	66	59	202	5	10	5	10	4	5	14	12	68	33	17	25	29	95	119	24
169	35	39	59	9	44	35	154	5	1	5	8	7	2	7	10	40	21	19	25	20	53	81	24
142	44	19	51	17	30	31	122	5	4	18	10	5	4	15	11	43	21	15	18	17	49	74	17
118	31	20	50	16	14	19	112	9	5	11	7	3	2	8	7	31	24	13	24	8	32	60	18
67	26	14	28	16	35	24	69	3	7	4	2	10	6	18	10	38	21	10	8	17	27	53	15

## Sheet: Extended data figure_11d
Col-0								mik2-1								bak1-5
65	51	50	49	41	41	60	54	40	52	77	57	68	47	47	57	52	46	51	49	35	57	61	43
33	31	27	9	33	18	27	24	21	26	73	35	27	20	28	32	30	26	17	24	25	27	18	21
12	28	48	23	30	16	43	27	18	20	71	10	16	12	26	18	14	12	19	11	15	17	20	20
42	96	176	38	111	53	112	55	10	17	64	19	10	14	19	13	16	24	13	41	19	13	45	20
100	254	369	97	198	160	190	109	11	13	50	16	10	14	14	12	20	60	7	133	25	18	85	19
137	372	520	147	281	254	270	156	16	15	44	14	15	13	18	11	17	124	23	159	20	38	117	32
201	541	616	165	397	335	372	225	12	13	53	14	15	17	20	11	33	187	44	226	41	31	128	41
215	570	655	215	401	379	390	275	15	16	34	25	17	7	21	12	42	202	48	235	60	47	128	62
260	618	591	193	427	420	401	298	7	15	30	15	8	6	15	10	40	264	70	246	66	48	160	81
276	577	506	175	422	359	328	294	12	20	16	12	18	17	21	13	41	250	96	203	79	65	154	102
286	465	371	143	338	283	363	300	17	15	18	11	9	11	16	9	60	265	67	208	75	82	145	129
246	359	293	110	275	220	269	282	7	11	14	10	13	10	15	6	72	256	71	176	63	71	157	136
195	304	223	73	211	167	246	265	16	10	14	9	10	8	8	12	60	230	76	135	72	60	138	101
186	220	187	50	152	121	194	229	11	9	22	10	10	6	7	7	70	212	59	123	75	70	125	102
157	186	108	60	126	84	208	198	11	11	9	4	5	11	11	6	55	185	43	95	61	71	123	96
129	139	135	35	80	70	130	179	8	8	10	9	8	5	9	10	47	150	52	91	52	43	99	69
96	99	93	37	53	45	130	160	10	7	13	17	7	2	12	11	75	155	54	81	62	50	77	61
62	74	80	14	59	51	138	145	5	7	8	12	6	11	6	9	46	119	43	62	43	43	67	55
71	67	61	23	27	38	114	115	10	9	6	4	6	8	12	11	41	104	30	45	41	34	68	38
38	52	44	14	32	26	118	154	5	6	13	6	9	14	7	6	21	75	30	55	35	31	67	37
54	47	26	12	27	23	93	121	4	6	16	5	3	6	9	9	30	50	17	35	27	38	40	29
46	36	36	17	23	18	98	103	7	7	7	7	4	9	5	10	22	39	21	38	24	22	25	19
29	36	25	11	29	11	86	81	7	9	5	2	11	7	6	8	27	42	14	27	20	24	41	11
29	19	21	10	23	17	93	87	6	8	6	8	6	4	9	5	19	30	16	18	22	21	35	16
27	33	21	9	17	15	84	98	4	1	9	7	5	6	7	6	19	21	12	14	10	24	21	8
30	17	22	5	11	13	72	87	2	8	9	6	5	7	3	6	23	20	9	15	20	8	25	11
24	16	9	4	11	7	66	72	5	6	1	6	5	4	3	4	20	15	8	14	12	6	20	14
16	25	17	8	15	6	50	57	4	6	1	6	3	4	6	7	9	16	11	13	20	8	14	8
24	15	11	3	15	12	44	49	2	4	6	10	7	13	6	3	18	12	4	11	13	8	8	7
13	17	9	9	10	9	32	48	2	4	5	1	6	4	10	3	17	8	10	6	13	11	6	3
