# Supplementary material for: Perception of a divergent family of phytocytokines by the Arabidopsis receptor kinase MIK2
Source: Nat Commun. 2021 Jan 29;12:705. doi: 10.1038/s41467-021-20932-y (PMC7846792; doi:10.1038/s41467-021-20932-y)
Supplement: Supplementary file 4 — Source Data [file 41467_2021_20932_MOESM4_ESM.zip › Rhodes_Source_Data/Rhodes_Source_Data/Rhodes_Source_data_Figure3.xlsx]

## Sheet: Fig3C
Mock				SCOOP1				SCOOP2				SCOOP4				SCOOP5				SCOOP6#2				SCOOP7				SCOOP8				SCOOP9				SCOOP10				SCOOP11#2				SCOOP12				SCOOP13
Col-0 1 μM	Col-0 10 μM	mik2-1 1μM	mik2-1 10 μM	Col-0 1 μM	Col-0 10 μM	mik2-1 1μM	mik2-1 10 μM	Col-0 1 μM	Col-0 10 μM	mik2-1 1μM	mik2-1 10 μM	Col-0 1 μM	Col-0 10 μM	mik2-1 1μM	mik2-1 10 μM	Col-0 1 μM	Col-0 10 μM	mik2-1 1μM	mik2-1 10 μM	Col-0 1 μM	Col-0 10 μM	mik2-1 1μM	mik2-1 10 μM	Col-0 1 μM	Col-0 10 μM	mik2-1 1μM	mik2-1 10 μM	Col-0 1 μM	Col-0 10 μM	mik2-1 1μM	mik2-1 10 μM	Col-0 1 μM	Col-0 10 μM	mik2-1 1μM	mik2-1 10 μM	Col-0 1 μM	Col-0 10 μM	mik2-1 1μM	mik2-1 10 μM	Col-0 1 μM	Col-0 10 μM	mik2-1 1μM	mik2-1 10 μM	Col-0 1 μM	Col-0 10 μM	mik2-1 1μM	mik2-1 10 μM	Col-0 1 μM	Col-0 10 μM
0.940544	1.02199	0.975337	1.01099	0.767046	0.242608	1.15023	1.08876	1.16579	0.61865	0.803813	1.06847	0.852273	0.824867	0.89462	0.997464	0.955763	0.282032	1.08632	0.973795	0.0791396	0.0030326	1.01906	0.990702	0.0760958	0.0090978	1.0796	1.01437	1.111	1.00682	0.844171	0.855452	0.776177	0.060652	0.837445	0.87574	1.05317	0.661107	0.864351	0.828402	1.01968	0.564064	0.823992	0.588335	0.0669643	0.0424564	1.02579	0.977177	0.630073	0.0242608
1.15666	1.07354	0.961884	1.19358	0.721388	0.200152	1.07623	0.929839	0.882711	0.906748	0.793723	1.01099	1.03795	0.424564	1.05942	0.970414	0.989245	0.103108	0.99888	0.923077	0.0487013	0.0060652	1.02242	0.933221	0.036526	0.0060652	1.11996	0.977177	1.15057	1.22517	1.13005	0.818259	0.846185	0.127369	1.05942	0.970414	0.773133	0.655042	1.01906	1.09552	1.00142	0.564064	0.951795	0.784446	0.273945	0.0363912	1.10987	0.672866	0.563109	0.0363912
0.925325	0.976497	1.29484	1.00761	0.541802	0.166793	1.02579	0.923077	1.01968	0.821835	1.09305	0.774303	0.745739	0.652009	1.1435	0.933221	0.764002	0.121304	0.931615	0.994083	0.0456575	0.0121304	0.860988	0.896027	0.164367	0.0030326	1.03251	0.933221	1.35451	0.927976	1.14014	0.889265	0.660511	0.130402	0.817265	1.22401	0.840097	0.648976	1.02242	0.936602	0.693994	0.521607	0.978701	0.939983	0.188718	0.0394238	0.941705	0.973795	0.764002	0.0394238
0.919237	0.982563	0.88453	0.82164	0.69095	0.169826	1.01906	0.973795	1.18405	0.639879	1.0157	0.943364	0.827922	0.518575	1.07623	1.02113	1.19318	0.257771	0.951795	0.889265	0.179586	0.015163	1.14014	0.970414	0.152192	0.0090978	0.978701	0.906171	1.14448	0.903715	0.931615	0.862215	0.770089	0.106141	0.934979	0.906171	1.10187	0.473086	0.77018	0.879121	1.03186	0.533738	0.945068	1.18005	0.219156	0.045489	0.830718	1.11919	0.864448	0.0333586
1.12013	1.14632	0.918162	0.804734	0.337865	0.060652	1.07623	0.933221	0.970982	0.530705	1.09641	0.885883	1.04708	0.700531	1.07623	1.06847	0.922281	0.278999	1.00224	0.946746	0.167411	0.0090978	1.07287	0.923077	0.164367	0.0121304	1.00561	1.00085	1.0623	0.921911	0.961884	0.963652	0.480925	0.1395	0.908073	0.994083	0.992289	0.503412	0.813902	0.909552	1.12622	0.497346	0.840808	1.06509	0.219156	0.030326	0.948432	0.953508	0.989245	0.0424564
0.861404	0.994693	0.968611	1.11919	0.526583	0.172858	0.98879	0.90279	0.69095	0.591357	0.881167	0.801352	0.843141	0.585292	0.918162	0.994083	0.782265	0.306293	0.797086	0.906171	0.0852273	0.0121304	0.67601	1.06171	0.018263	0.0090978	0.860988	0.939983	1.06838	1.13116	0.887893	1.10228	0.541802	0.0879454	0.948432	0.862215	0.910106	0.718726	0.830718	0.845309	0.907062	1.00682	0.971974	1.06847	0.149148	0.0272934	0.992154	0.939983	0.538758	0.030326
0.980114	0.955269	0.961884	1.00423	0.566153	0.175891	1.04933	1.00761	0.949675	0.648976	0.971974	1.0279	0.806615	0.655042	1.02579	0.970414	0.840097	0.263836	1.0157	1.00761	0.170455	0.0090978	1.04933	1.03466	0.0760958	0.0121304	0.995517	1.03466	0.97707	1.04625	1.0157	0.933221	0.617898	0.175891	1.0157	0.977177	0.907062	0.652009	0.961884	0.967033	0.986201	0.648976	1.00224	0.967033	0.237419	0.0424564	1.05942	0.943364	0.654424	0.0363912
0.952719	0.988628	0.938342	1.08876	0.645292	0.230478	1.02579	0.970414	0.97707	0.600455	0.897983	1.09214	0.840097	0.597422	0.971974	0.865596	0.779221	0.269901	0.971974	1.03128	0.140016	0.0121304	1.08296	1.10904	0.0791396	0.0090978	0.965248	1.08538	0.907062	0.903715	1.04933	0.977177	0.745739	0.236543	1.05605	0.90279	0.870536	0.709629	1.04933	0.939983	0.907062	0.776346	1.06278	0.939983	0.255682	0.045489	1.00224	0.967033	0.779221	0.0697498
1.05012	0.903715	1.00224	1.06171	0.575284	0.209249	0.961884	1.08538	0.907062	0.533738	1.0157	1.00085	0.830966	0.561031	1.05605	0.906171	0.812703	0.29113	0.934979	1.0989	0.118709	0.0121304	0.891257	0.98732	0.0943588	0.0121304	0.90471	1.06171	0.931412	0.870356	0.961884	0.98732	0.806615	0.1395	0.971974	0.939983	0.846185	0.59439	1.08632	0.980558	1.07752	0.749052	1.03251	1.02113	0.2222	0.0485216	0.928252	1.03128	0.739651	0.0727824
1.02273	1.01289	1.0157	0.98732	0.599635	0.160728	0.921526	1.03128	0.925325	0.554966	1.00224	0.977177	0.815747	0.615618	1.01906	0.990702	0.870536	0.230478	1.03251	1.02113	0.14306	0.015163	0.934979	0.963652	0.0852273	0.0090978	1.0157	0.919696	0.955763	0.876422	0.924889	0.926458	0.830966	0.203184	1.00224	1.02113	0.779221	0.551933	1.00224	0.896027	0.87358	0.782411	1.04933	0.967033	0.210024	0.0394238	0.968611	0.983939	0.830966	0.045489
1.07752	1.07354	1.05605	0.956889	0.61181	0.224412	0.961884	0.956889	0.87358	0.700531	1.08296	1.05833	0.87358	0.648976	0.965248	1.03804	0.879667	0.194086	0.955158	0.946746	0.0852273	0.0090978	0.961884	0.879121	0.121753	0.015163	1.04933	0.956889	0.983158	0.946171	0.887893	1.00085	0.75487	0.178923	1.06614	0.906171	0.949675	0.554966	1.02579	1.03128	0.925325	0.843063	1.08969	0.90279	0.255682	0.0515542	1.01233	0.896027	0.648336	0.0394238
0.995333	0.870356	1.02242	0.943364	0.496145	0.203184	0.992154	0.967033	0.989245	0.679303	1.06278	1.10566	0.891843	0.67627	0.928252	0.939983	0.891843	0.22138	1.09641	1.05495	0.118709	0.015163	0.99888	0.977177	0.10349	0.0060652	0.951795	0.90279	0.967938	1.01289	0.951795	1.06509	0.727476	0.142532	1.03924	0.929839	0.967938	0.6884	1.12332	1.09552	0.961851	0.846096	0.965248	1.0279	0.173498	0.045489	0.934979	0.939983	0.75487	0.0485216
1 uM
Two-way ANOVA	Ordinary					Sidak's multiple comparisons test	Mean Diff.	95.00% CI of diff.	Significant?	Summary	Adjusted P Value
Alpha	0.05
						C1 - m1
Source of Variation	% of total variation	P value	P value summary	Significant?		m	0.0001512	-0.1172 to 0.1175	No	ns	>0.9999
Interaction	33.5	<0.0001	****	Yes		1	-0.4307	-0.5481 to -0.3134	Yes	****	<0.0001
Row Factor	32.8	<0.0001	****	Yes		2	-0.01512	-0.1324 to 0.1022	No	ns	>0.9999
Column Factor	22.6	<0.0001	****	Yes		4	-0.1435	-0.2608 to -0.02615	Yes	**	0.0055
						5	-0.09116	-0.2085 to 0.02616	No	ns	0.2837
ANOVA table	SS	DF	MS	F (DFn, DFd)	P value	6	-0.8607	-0.9781 to -0.7434	Yes	****	<0.0001
Interaction	8.942	13	0.6878	F (13, 308) = 71.44	P<0.0001	7	-0.899	-1.016 to -0.7817	Yes	****	<0.0001
Row Factor	8.755	13	0.6735	F (13, 308) = 69.95	P<0.0001	8	0.0772	-0.04012 to 0.1945	No	ns	0.5462
Column Factor	6.033	1	6.033	F (1, 308) = 626.7	P<0.0001	9	-0.2581	-0.3755 to -0.1408	Yes	****	<0.0001
Residual	2.965	308	0.009627			10	-0.04819	-0.1655 to 0.06913	No	ns	0.9742
						11	-0.01686	-0.1342 to 0.1005	No	ns	>0.9999
Difference between column means						12	-0.7736	-0.8909 to -0.6563	Yes	****	<0.0001
Mean of C1	0.7162					13	-0.2349	-0.3522 to -0.1176	Yes	****	<0.0001
Mean of m1	0.9842					14	-0.05747	-0.1748 to 0.05985	No	ns	0.9012
Difference between means	-0.268
SE of difference	0.01071
95% CI of difference	-0.2891 to -0.2469					Test details	Mean 1	Mean 2	Mean Diff.	SE of diff.	N1	N2	t	DF
						C1 - m1
						m	1	1	0.0001512	0.04006	12	12	0.003774	308
						1	0.59	1.021	-0.4307	0.04006	12	12	10.75	308
						2	0.9613	0.9765	-0.01512	0.04006	12	12	0.3773	308
						4	0.8677	1.011	-0.1435	0.04006	12	12	3.582	308
						5	0.8901	0.9812	-0.09116	0.04006	12	12	2.276	308
						6	0.1152	0.9759	-0.8607	0.04006	12	12	21.49	308
						7	0.09766	0.9966	-0.899	0.04006	12	12	22.44	308
						8	1.051	0.9739	0.0772	0.04006	12	12	1.927	308
						9	0.7133	0.9714	-0.2581	0.04006	12	12	6.444	308
						10	0.9159	0.9641	-0.04819	0.04006	12	12	1.203	308
						11	0.9593	0.9762	-0.01686	0.04006	12	12	0.421	308
						12	0.206	0.9795	-0.7736	0.04006	12	12	19.31	308
						13	0.7298	0.9647	-0.2349	0.04006	12	12	5.865	308
						14	0.9296	0.9871	-0.05747	0.04006	12	12	1.435	308
10 uM
Two-way ANOVA	Ordinary					Sidak's multiple comparisons test	Mean Diff.	95.00% CI of diff.	Significant?	Summary	Adjusted P Value
Alpha	0.05
						c10 - m10
Source of Variation	% of total variation	P value	P value summary	Significant?		m	0	-0.1058 to 0.1058	No	ns	>0.9999
Interaction	20.33	<0.0001	****	Yes		1	-0.7961	-0.9019 to -0.6903	Yes	****	<0.0001
Row Factor	20.04	<0.0001	****	Yes		2	-0.3266	-0.4324 to -0.2208	Yes	****	<0.0001
Column Factor	54.7	<0.0001	****	Yes		4	-0.353	-0.4588 to -0.2471	Yes	****	<0.0001
						5	-0.7478	-0.8536 to -0.6420	Yes	****	<0.0001
ANOVA table	SS	DF	MS	F (DFn, DFd)	P value	6	-0.9663	-1.072 to -0.8605	Yes	****	<0.0001
Interaction	9.96	13	0.7661	F (13, 308) = 97.80	P<0.0001	7	-0.9684	-1.074 to -0.8626	Yes	****	<0.0001
Row Factor	9.814	13	0.7549	F (13, 308) = 96.36	P<0.0001	8	0.03261	-0.07322 to 0.1384	No	ns	0.9984
Column Factor	26.79	1	26.79	F (1, 308) = 3420	P<0.0001	9	-0.8151	-0.9209 to -0.7093	Yes	****	<0.0001
Residual	2.413	308	0.007834			10	-0.3328	-0.4386 to -0.2269	Yes	****	<0.0001
						11	-0.2599	-0.3657 to -0.1541	Yes	****	<0.0001
Difference between column means						12	-0.9087	-1.014 to -0.8028	Yes	****	<0.0001
Mean of c10	0.4049					13	-0.9416	-1.047 to -0.8357	Yes	****	<0.0001
Mean of m10	0.9697					14	-0.5234	-0.6292 to -0.4176	Yes	****	<0.0001
Difference between means	-0.5648
SE of difference	0.009657
95% CI of difference	-0.5838 to -0.5458					Test details	Mean 1	Mean 2	Mean Diff.	SE of diff.	N1	N2	t	DF
						c10 - m10
						m	1	1	0	0.03613	12	12	0	308
						1	0.1847	0.9808	-0.7961	0.03613	12	12	22.03	308
						2	0.6523	0.9789	-0.3266	0.03613	12	12	9.039	308
						4	0.6217	0.9746	-0.353	0.03613	12	12	9.768	308
						5	0.235	0.9828	-0.7478	0.03613	12	12	20.69	308
						6	0.01087	0.9772	-0.9663	0.03613	12	12	26.74	308
						7	0.009351	0.9777	-0.9684	0.03613	12	12	26.8	308
						8	0.981	0.9484	0.03261	0.03613	12	12	0.9025	308
						9	0.144	0.9591	-0.8151	0.03613	12	12	22.56	308
						10	0.6176	0.9504	-0.3328	0.03613	12	12	9.209	308
						11	0.6945	0.9544	-0.2599	0.03613	12	12	7.192	308
						12	0.04119	0.9498	-0.9087	0.03613	12	12	25.15	308
						13	0.04321	0.9848	-0.9416	0.03613	12	12	26.06	308
						14	0.4329	0.9563	-0.5234	0.03613	12	12	14.49	308
[truncated: 6 more columns]

## Sheet: Fig3B
	SCOOP1	SCOOP2	SCOOP5	SCOOP6#2	SCOOP7	SCOOP9	SCOOP10	SCOOP12	SCOOP13
Col-0	2141	6911	2966	6613	4048	1924	2262	10125	7018
	7046	26261	6635	11956	3799	1464	1623	11275	3564
	7950	14071	5898	11766	8030	1969	2389	23193	3474
	21090	14062	5166	14832	11960	2222	3066	15149	4303
	10146	3293	4339	10993	7573	1496	2640	12708	3578
	9920	25462	3920	11170	5995	1335	2202	8179	4056
	8843	13932	7220	8131	7904	1290	908	7539	5194
	16398	5749	4680	6494	4731	2330	3366	9765	5007
mik2-1	239	208	164	272	217	151	151	259	284
	247	578	252	261	215	109	118	382	236
	263	280	216	256	216	147	172	345	280
	253	279	182	259	251	135	119	468	246
	259	272	205	241	277	163	151	368	251
	229	232	225	205	260	113	234	319	243
	200	340	192	197	230	123	234	288	219
	158	239	236	214	216	169	150	305	235
SCOOP1			SCOOP2			SCOOP5			SCOOP6#2			SCOOP7			SCOOP9			SCOOP10			SCOOP12			SCOOP13
Unpaired t test			Unpaired t test			Unpaired t test			Unpaired t test			Unpaired t test			Unpaired t test			Unpaired t test			Unpaired t test			Unpaired t test
P value	0.0002		P value	0.0006		P value	<0.0001		P value	<0.0001		P value	<0.0001		P value	<0.0001		P value	<0.0001		P value	<0.0001		P value	<0.0001
P value summary	***		P value summary	***		P value summary	****		P value summary	****		P value summary	****		P value summary	****		P value summary	****		P value summary	****		P value summary	****
Significantly different (P < 0.05)?	Yes		Significantly different (P < 0.05)?	Yes		Significantly different (P < 0.05)?	Yes		Significantly different (P < 0.05)?	Yes		Significantly different (P < 0.05)?	Yes		Significantly different (P < 0.05)?	Yes		Significantly different (P < 0.05)?	Yes		Significantly different (P < 0.05)?	Yes		Significantly different (P < 0.05)?	Yes
One- or two-tailed P value?	Two-tailed		One- or two-tailed P value?	Two-tailed		One- or two-tailed P value?	Two-tailed		One- or two-tailed P value?	Two-tailed		One- or two-tailed P value?	Two-tailed		One- or two-tailed P value?	Two-tailed		One- or two-tailed P value?	Two-tailed		One- or two-tailed P value?	Two-tailed		One- or two-tailed P value?	Two-tailed
t, df	t=4.948, df=14		t, df	t=4.427, df=14		t, df	t=9.719, df=14		t, df	t=9.713, df=14		t, df	t=6.802, df=14		t, df	t=11.17, df=14		t, df	t=7.755, df=14		t, df	t=6.660, df=14		t, df	t=10.07, df=14
How big is the difference?			How big is the difference?			How big is the difference?			How big is the difference?			How big is the difference?			How big is the difference?			How big is the difference?			How big is the difference?			How big is the difference?
Mean of column A	10442		Mean of column C	13718		Mean of column E	5103		Mean of column G	10244		Mean of column I	6755		Mean of column K	1754		Mean of column M	2307		Mean of column O	12242		Mean of column Q	4524
Mean of column B	231		Mean of column D	303.5		Mean of column F	209		Mean of column H	238.1		Mean of column J	235.3		Mean of column L	138.8		Mean of column N	166.1		Mean of column P	341.8		Mean of column R	249.3
Difference between means (B - A) ± SEM	-10211 ± 2063		Difference between means (D - C) ± SEM	-13414 ± 3030		Difference between means (F - E) ± SEM	-4894 ± 503.6		Difference between means (H - G) ± SEM	-10006 ± 1030		Difference between means (J - I) ± SEM	-6520 ± 958.5		Difference between means (L - K) ± SEM	-1615 ± 144.6		Difference between means (N - M) ± SEM	-2141 ± 276.1		Difference between means (P - O) ± SEM	-11900 ± 1787		Difference between means (R - Q) ± SEM	-4275 ± 424.5
95% confidence interval	-14636 to -5785		95% confidence interval	-19913 to -6915		95% confidence interval	-5974 to -3814		95% confidence interval	-12216 to -7797		95% confidence interval	-8576 to -4464		95% confidence interval	-1925 to -1305		95% confidence interval	-2733 to -1549		95% confidence interval	-15732 to -8067		95% confidence interval	-5186 to -3364
R squared (eta squared)	0.6362		R squared (eta squared)	0.5833		R squared (eta squared)	0.8709		R squared (eta squared)	0.8708		R squared (eta squared)	0.7677		R squared (eta squared)	0.8991		R squared (eta squared)	0.8112		R squared (eta squared)	0.7601		R squared (eta squared)	0.8787
F test to compare variances			F test to compare variances			F test to compare variances			F test to compare variances			F test to compare variances			F test to compare variances			F test to compare variances			F test to compare variances			F test to compare variances
F, DFn, Dfd	26771, 7, 7		F, DFn, Dfd	5288, 7, 7		F, DFn, Dfd	2389, 7, 7		F, DFn, Dfd	10237, 7, 7		F, DFn, Dfd	12501, 7, 7		F, DFn, Dfd	330.6, 7, 7		F, DFn, Dfd	293.3, 7, 7		F, DFn, Dfd	5986, 7, 7		F, DFn, Dfd	2883, 7, 7
P value	<0.0001		P value	<0.0001		P value	<0.0001		P value	<0.0001		P value	<0.0001		P value	<0.0001		P value	<0.0001		P value	<0.0001		P value	<0.0001
P value summary	****		P value summary	****		P value summary	****		P value summary	****		P value summary	****		P value summary	****		P value summary	****		P value summary	****		P value summary	****
Significantly different (P < 0.05)?	Yes		Significantly different (P < 0.05)?	Yes		Significantly different (P < 0.05)?	Yes		Significantly different (P < 0.05)?	Yes		Significantly different (P < 0.05)?	Yes		Significantly different (P < 0.05)?	Yes		Significantly different (P < 0.05)?	Yes		Significantly different (P < 0.05)?	Yes		Significantly different (P < 0.05)?	Yes
Data analyzed			Data analyzed			Data analyzed			Data analyzed			Data analyzed			Data analyzed			Data analyzed			Data analyzed			Data analyzed
Sample size, column A	8		Sample size, column C	8		Sample size, column E	8		Sample size, column G	8		Sample size, column I	8		Sample size, column K	8		Sample size, column M	8		Sample size, column O	8		Sample size, column Q	8
Sample size, column B	8		Sample size, column D	8		Sample size, column F	8		Sample size, column H	8		Sample size, column J	8		Sample size, column L	8		Sample size, column N	8		Sample size, column P	8		Sample size, column R	8
