# Supplementary material for: Perception of a divergent family of phytocytokines by the Arabidopsis receptor kinase MIK2
Source: Nat Commun. 2021 Jan 29;12:705. doi: 10.1038/s41467-021-20932-y (PMC7846792; doi:10.1038/s41467-021-20932-y)
Supplement: Supplementary file 4 — Source Data [file 41467_2021_20932_MOESM4_ESM.zip › Rhodes_Source_Data/Rhodes_Source_Data/Rhodes_Source_data_Supplemental_figure1.xlsx]

## Sheet: Extended data figure1a
Col-0																																mik2-1
6	5	6	15	8	20	19	23	12	6	9	14	5	14	11	18	8	8	8	14	25	11	14	27	7	10	4	16	19	21	16	10	7	10	13	16	18	8	44	23	5	8	18	15	16	16	46	24	9	15
16	8	16	30	17	61	124	230	7	25	27	30	44	97	55	155	7	14	8	28	36	97	26	204	24	16	6	13	33	114	29	160	26	16	105	68	79	44	187	59	14	21	90	80	44	31	272	87	17	36
144	39	30	132	66	281	763	748	67	153	89	160	171	356	424	698	44	118	65	273	270	509	132	803	131	166	49	92	255	369	178	354	53	121	384	239	331	106	460	232	108	62	358	372	162	123	638	210	62	127
406	121	98	364	179	544	1276	1251	201	370	216	347	417	626	818	1090	148	455	127	603	652	921	413	1450	318	474	113	265	646	719	408	690	88	284	662	404	637	226	732	432	154	170	641	724	339	285	1032	368	155	258
554	231	174	544	303	773	1412	1405	369	515	301	481	695	684	1222	1338	323	693	223	732	965	1042	567	1745	498	817	164	397	903	899	641	902	169	396	783	532	745	258	844	532	202	243	683	1028	462	392	1110	520	203	379
752	320	251	707	333	957	1428	1500	422	552	424	602	841	808	1346	1371	456	900	295	837	1080	1290	687	1771	540	1038	248	519	1073	1049	770	1101	164	390	809	550	792	329	869	638	249	307	753	1074	564	446	1268	561	287	497
865	366	293	733	412	992	1450	1636	496	607	525	675	912	843	1450	1443	444	1124	337	879	1110	1260	794	1714	622	1076	242	690	1104	1083	881	1135	189	448	824	575	783	386	817	712	254	352	687	1078	517	441	1299	663	263	428
840	392	294	740	438	1060	1434	1498	599	589	528	692	961	865	1478	1388	620	1136	468	998	1094	1191	824	1694	603	1093	301	688	1159	1063	889	1195	183	465	726	468	701	310	765	722	280	283	582	980	482	489	1155	688	284	471
1017	420	299	714	416	955	1383	1422	625	602	535	741	909	841	1344	1312	639	1143	428	979	1057	1180	925	1598	637	1142	347	720	1147	1119	914	1138	219	403	631	424	602	298	659	658	238	266	563	944	483	389	1089	599	259	446
940	375	282	642	414	1021	1280	1356	695	606	546	726	789	794	1342	1228	691	1172	483	909	944	1177	898	1382	555	1101	326	763	1129	1092	948	1112	170	344	558	274	500	259	580	651	240	241	409	686	368	451	915	635	214	358
944	335	246	583	379	817	1209	1218	621	530	525	690	809	729	1329	1174	607	1079	468	894	943	1132	805	1207	532	1031	376	699	1096	1026	895	1020	149	298	437	211	432	238	519	607	209	179	374	520	370	382	841	468	236	339
836	297	236	471	370	805	1311	1081	599	516	454	652	695	697	1256	1096	573	1059	545	850	854	1058	747	1096	506	1033	358	673	909	1032	872	797	147	261	318	153	353	203	411	488	219	191	323	421	300	321	714	460	214	275
846	287	228	414	340	738	1203	1003	581	394	362	562	638	684	1206	1031	572	958	488	790	757	1096	714	975	495	932	337	645	914	850	805	808	160	211	288	103	272	170	378	490	197	149	277	283	266	298	612	462	197	243
735	190	188	318	295	757	1136	911	545	334	342	537	689	597	1071	949	461	910	489	706	754	882	689	836	386	853	346	636	807	855	745	691	123	226	222	79	263	148	347	446	181	105	225	252	231	256	540	372	196	199
752	218	125	290	269	634	1120	756	539	292	277	526	582	567	1112	889	467	826	463	616	590	889	673	803	396	793	344	606	739	789	712	615	138	148	174	70	208	156	287	398	165	93	199	230	215	266	453	366	157	203
647	180	136	221	261	545	1057	704	517	236	214	414	479	493	999	762	386	704	393	637	533	791	648	672	324	771	305	503	759	741	654	540	95	138	137	61	171	143	265	325	158	86	182	161	154	209	398	305	149	142
618	155	125	235	207	506	1017	660	482	180	172	426	473	486	854	792	354	647	397	479	471	775	533	631	315	731	317	461	666	782	632	459	92	136	123	51	171	137	276	316	170	80	150	153	145	161	310	284	152	117
608	147	114	197	180	445	886	592	433	184	165	396	426	415	929	709	333	605	401	477	450	722	558	522	306	551	283	446	631	698	520	433	103	98	92	30	136	84	207	251	101	54	149	121	134	191	225	266	157	95
536	131	98	144	188	437	922	516	390	163	114	283	378	423	807	608	319	501	312	455	386	667	530	467	266	576	259	379	577	629	478	474	75	85	100	32	108	90	210	227	98	50	134	82	144	159	255	179	132	111
485	132	79	155	159	451	859	470	360	150	86	249	331	399	754	531	249	423	309	432	335	602	434	354	274	524	208	385	570	611	410	368	72	73	91	33	95	69	185	196	94	51	112	97	115	137	197	191	118	75
403	95	63	137	133	360	757	395	307	107	82	250	298	406	654	498	232	377	259	328	294	595	460	305	214	476	193	303	474	545	412	365	49	59	51	26	103	66	159	186	116	44	81	79	102	136	157	167	102	55
407	76	55	105	112	358	781	333	265	81	73	191	219	309	564	458	175	383	231	315	275	442	361	282	206	419	169	259	480	544	329	326	64	52	71	17	77	71	186	139	79	33	74	73	70	135	125	142	88	62
338	71	37	88	98	268	617	323	261	62	46	136	189	275	526	401	153	302	224	243	174	456	320	238	176	384	162	263	399	488	266	265	49	37	43	25	83	47	168	136	100	32	88	44	79	97	141	116	92	39
296	78	40	69	87	253	595	266	202	62	62	148	170	267	379	306	136	222	154	207	167	351	321	204	136	290	115	178	345	495	251	217	44	50	44	15	66	40	153	93	56	28	70	34	62	76	110	105	70	42
285	62	40	54	89	227	486	186	149	36	30	110	160	193	364	234	128	174	125	184	154	340	281	161	138	252	113	176	303	463	180	165	45	31	39	14	70	44	143	82	67	23	61	45	65	65	115	91	73	26
220	55	34	62	79	176	450	170	132	36	27	107	150	196	300	197	105	138	142	142	145	279	225	149	115	194	104	131	263	364	170	164	37	27	20	7	55	17	118	79	52	12	53	39	52	50	116	70	56	16
201	34	22	47	69	137	342	145	102	30	17	80	122	140	260	180	77	119	124	87	120	203	204	102	114	150	74	118	206	304	135	166	35	30	23	6	53	33	110	58	40	14	42	30	70	66	77	77	62	22
158	34	14	42	54	129	318	94	87	29	16	80	102	122	231	138	90	96	66	89	99	215	186	102	90	131	39	104	192	231	99	121	41	13	34	9	44	21	109	47	66	15	44	13	54	46	91	51	44	23
129	26	12	22	66	87	265	98	86	19	17	60	94	130	182	90	68	71	49	63	84	108	159	67	71	123	58	75	167	210	97	103	20	16	11	5	46	30	93	35	42	18	29	15	30	40	77	41	42	15
104	19	6	16	53	88	208	74	62	27	21	50	65	85	128	88	54	49	54	52	56	119	132	56	48	118	41	45	127	222	85	95	28	19	10	7	57	15	58	47	53	12	34	11	48	43	68	24	54	10
106	12	8	17	34	85	165	72	59	14	9	32	55	71	89	65	28	48	43	54	38	107	81	58	42	84	34	45	117	167	64	69	39	18	4	5	39	16	72	33	29	8	21	7	30	31	50	32	37	15
63	11	7	14	37	58	181	69	36	11	16	45	55	67	83	56	54	42	38	33	62	100	68	45	28	55	39	41	69	122	76	50	26	12	8	6	34	16	37	29	40	13	18	13	37	29	41	23	42	8
66	16	8	15	37	42	141	65	31	10	5	25	37	65	73	49	28	32	26	34	25	72	70	36	23	55	14	26	74	116	55	51	15	9	4	2	20	16	32	25	28	9	14	17	31	21	26	28	48	6
43	12	4	7	32	43	134	57	37	11	10	25	27	54	40	43	31	20	29	26	29	58	53	23	25	33	11	24	61	106	53	42	35	9	6	8	26	10	32	16	23	8	23	11	13	15	25	17	38	12
43	17	3	12	29	33	82	39	28	14	6	19	25	38	39	36	25	25	17	31	12	46	42	25	20	34	16	26	84	64	44	43	18	13	6	2	31	7	26	11	32	9	11	8	25	26	32	4	22	12
31	12	7	7	24	41	69	23	22	5	2	9	33	34	37	33	23	17	17	23	18	58	34	25	12	25	24	10	44	73	34	30	34	7	9	4	15	7	34	22	28	3	7	6	25	13	23	14	21	4
17	8	2	6	12	15	53	27	25	7	5	16	15	23	32	32	6	14	9	18	16	49	26	14	13	26	18	17	41	57	29	37	19	16	8	6	14	11	34	9	20	4	6	9	17	19	23	10	14	6
21	7	1	6	8	16	46	23	14	6	2	14	17	25	24	31	7	10	20	12	11	34	31	17	13	5	21	7	32	49	14	23	17	10	9	6	17	11	18	9	18	5	13	5	16	8	13	15	23	5
28	4	2	7	11	10	40	10	14	2	6	6	16	17	17	21	9	10	6	10	6	19	23	11	10	15	12	10	21	33	18	23	17	8	7	5	12	6	33	8	14	5	11	9	14	8	25	9	19	3
16	3	7	3	7	11	49	22	14	4	0	3	15	15	13	21	5	1	10	4	12	34	21	10	9	12	12	10	15	28	15	22	23	7	11	0	6	5	26	8	18	10	8	1	21	9	20	6	17	4
[truncated: 46 more columns]

## Sheet: Extended data figure1b
Col-0	mik2-1	mik2-2
15522	3077	5460
5001	4994	7401
3690	7895	5187
8385	4548	6140
6305	8265	5527
15236	4151	6946
27068	10683	13449
21471	9475	8404
10493	4257	4726
7577	3296	5778
6363	7617	5455
10609	9770	5519
13108	6372	4850
13950	6376	5205
23842	14724	6725
21559	8750	8722
9135	4425	4099
16625	5199	6712
8350	10277	4913
14543	6239	5244
15103	4822	3683
20977	5492	8616
14709	10483	6628
21881	9341	9393
9238	4367	3634
17609	4029	7802
6202	2580	3598
11464	7076	3790
18650	5049	6065
20222	7929	6734
14823	11153	7148
16379	8273	7078
ANOVA summary						Tukey's multiple comparisons test	Mean Diff.	95.00% CI of diff.	Significant?	Summary	Adjusted P Value
F	35.67					Col-0 vs. mik2-1	7035	4634 to 9435	Yes	****	<0.0001	A-B
P value	<0.0001					Col-0 vs. mik2-2	7671	5270 to 10071	Yes	****	<0.0001	A-C
P value summary	****					mik2-1 vs. mik2-2	636	-1765 to 3037	No	ns	0.8035	B-C
Significant diff. among means (P < 0.05)?	Yes
R squared	0.4341					Test details	Mean 1	Mean 2	Mean Diff.	SE of diff.	n1	n2	q	DF
						Col-0 vs. mik2-1	13940	6906	7035	1008	32	32	9.87	93
Brown-Forsythe test						Col-0 vs. mik2-2	13940	6270	7671	1008	32	32	10.76	93
F (DFn, DFd)	18.25 (2, 93)					mik2-1 vs. mik2-2	6906	6270	636	1008	32	32	0.8924	93
P value	<0.0001
P value summary	****
Are SDs significantly different (P < 0.05)?	Yes
Bartlett's test
Bartlett's statistic (corrected)	38.34
P value	<0.0001
P value summary	****
Are SDs significantly different (P < 0.05)?	Yes
ANOVA table	SS	DF	MS	F (DFn, DFd)	P value
Treatment (between columns)	1159751410	2	579875705	F (2, 93) = 35.67	P<0.0001
Residual (within columns)	1511826145	93	16256195
Total	2671577555	95

## Sheet: Extended data figure1c
Col-0																								mik2-1																								mik2-2
56	53	59	62	68	44	65	77	65	58	66	98	75	91	91	84	64	69	65	60	80	101	72	78	65	332	130	72	96	72	122	140	73	97	70	196	150	105	180	128	79	106	62	133	107	102	172	87	72	86
99	45	62	61	67	63	78	82	92	52	61	76	59	119	66	95	71	66	42	99	93	68	65	68	67	881	390	93	137	77	126	196	105	131	68	422	281	212	402	201	161	328	74	178	149	138	277	112	89	118
168	34	52	48	51	37	78	101	137	56	75	141	53	193	93	77	114	92	53	142	142	46	63	50	74	1134	594	140	216	106	138	297	153	202	59	598	420	232	600	287	238	655	135	208	199	211	388	99	95	201
286	45	38	60	69	70	161	188	181	114	96	198	64	219	135	99	164	116	68	200	239	62	88	76	87	1255	761	201	200	141	278	358	158	183	72	597	368	272	746	347	206	867	212	208	239	270	454	150	146	218
250	36	48	72	75	90	190	216	171	127	134	266	57	235	150	125	163	142	69	232	281	35	95	62	104	1104	730	280	211	116	303	388	161	196	79	575	303	287	764	357	170	841	177	229	254	277	408	151	152	182
265	58	58	81	82	88	262	248	190	176	153	291	88	236	165	140	207	201	52	251	283	42	110	67	87	897	608	247	204	127	291	291	167	157	68	480	293	229	719	381	104	671	158	180	196	251	318	183	164	210
218	66	54	66	101	97	291	231	167	210	171	283	84	199	173	152	210	171	65	245	294	48	106	78	85	666	515	276	180	96	240	254	109	119	76	394	240	240	575	352	94	608	131	175	191	191	245	178	152	165
211	81	79	64	86	148	256	214	146	190	171	280	53	191	187	188	168	162	69	228	279	43	107	51	48	552	459	250	156	77	184	201	92	116	60	322	192	182	438	308	61	444	107	163	156	155	210	173	120	145
208	104	67	63	123	168	268	174	169	243	176	274	55	209	140	199	120	178	47	205	224	48	88	39	47	448	341	170	142	66	157	185	84	108	61	247	145	227	389	230	51	307	112	134	139	130	142	143	119	157
193	101	50	70	78	185	230	138	129	130	142	212	44	171	156	185	120	189	50	202	197	39	110	35	51	374	339	167	131	60	136	160	82	95	56	182	148	181	364	194	77	257	81	127	108	106	137	133	117	140
187	82	47	53	108	154	219	109	132	147	124	176	42	189	90	156	102	168	56	181	213	35	83	47	51	352	269	167	115	67	137	170	59	67	52	166	145	141	280	182	65	235	73	109	82	107	112	152	122	112
144	74	38	47	74	169	209	73	144	99	116	167	36	144	123	114	78	154	45	140	168	32	68	28	46	279	250	114	100	56	93	118	57	66	48	152	125	131	275	156	33	160	41	107	87	113	113	82	116	101
124	61	32	53	74	135	167	65	118	96	108	125	50	111	88	99	82	164	47	143	149	26	58	28	41	262	230	90	93	43	69	85	53	54	44	137	113	105	253	130	59	137	41	101	79	94	86	88	78	101
123	51	35	38	65	109	154	56	131	75	91	124	28	121	65	60	50	161	21	113	128	30	37	34	43	221	233	72	85	24	85	93	42	45	47	122	92	95	257	110	39	118	48	66	72	90	87	68	85	85
104	41	21	41	67	93	125	50	89	69	85	105	21	136	68	49	39	112	23	106	98	35	36	32	31	190	212	73	80	30	80	67	44	41	38	100	96	72	208	85	63	143	44	55	77	68	71	55	56	63
82	45	29	42	55	60	124	35	112	64	73	97	35	96	41	54	34	109	27	81	109	38	47	26	29	243	184	60	80	25	84	71	62	31	53	96	67	58	215	75	33	105	42	69	63	79	63	73	75	71
97	38	24	48	54	40	96	44	92	46	68	108	17	102	43	51	35	100	20	81	110	30	31	30	31	209	188	46	57	22	60	66	43	31	32	86	74	65	230	69	50	61	33	61	44	62	53	53	75	63
88	28	27	39	38	45	91	38	79	32	46	77	18	86	48	55	34	98	21	65	107	26	35	30	29	179	232	44	48	20	80	58	38	38	34	77	83	51	243	74	37	84	39	47	58	52	52	51	54	57
77	33	17	28	49	57	62	30	83	42	53	55	25	82	44	56	33	76	23	48	86	21	31	19	32	193	175	46	51	34	56	50	39	40	39	67	72	40	217	53	33	87	30	55	48	81	63	40	54	54
57	32	19	32	46	59	102	45	71	48	35	80	20	78	47	33	33	68	19	60	83	31	23	20	22	194	190	43	44	39	53	40	27	28	31	72	76	29	212	59	37	47	17	57	40	65	56	31	60	58
58	29	25	24	41	47	78	29	83	21	47	61	25	84	53	59	31	62	26	47	95	19	16	24	17	196	182	19	55	29	44	57	29	21	33	71	72	54	218	55	38	77	32	34	60	53	36	36	38	43
63	30	22	30	35	32	59	35	76	32	36	65	11	58	32	42	30	63	19	48	68	19	39	25	25	209	169	28	40	24	51	31	31	26	35	93	57	41	230	56	30	80	21	54	40	79	52	29	55	43
59	17	22	26	27	32	62	37	87	21	34	62	23	81	36	34	35	59	14	37	55	20	27	26	10	205	143	26	48	20	54	43	42	30	24	57	49	39	224	39	16	55	25	20	28	51	43	33	62	41
51	24	22	15	30	46	37	26	92	36	29	50	27	69	38	31	28	56	20	39	69	23	27	15	21	180	144	22	54	31	34	53	28	25	22	83	60	37	188	43	32	58	20	57	36	40	40	29	46	43
52	22	8	15	31	32	48	33	68	18	18	56	28	69	41	29	25	40	16	26	55	28	18	23	30	186	170	33	34	24	50	34	24	20	24	59	48	31	162	57	12	48	19	47	31	53	34	34	60	22
48	21	24	15	27	30	53	27	57	33	32	64	24	76	22	48	14	45	17	22	66	18	21	30	39	122	143	17	25	12	29	36	22	26	25	53	59	35	146	38	26	51	19	32	32	51	34	29	43	32
57	14	15	19	24	32	52	17	49	35	37	52	22	77	23	19	18	45	19	30	46	23	27	15	20	160	150	22	34	20	42	27	24	20	19	40	39	18	182	32	19	55	26	31	41	46	46	36	58	37
40	19	8	25	20	32	43	21	66	27	30	43	14	71	30	44	22	34	26	34	58	8	16	22	17	144	127	13	39	14	30	36	34	15	30	40	42	26	162	43	11	39	14	28	35	46	44	23	39	31
39	12	10	14	25	29	46	15	42	29	34	37	14	54	26	25	18	32	22	29	45	29	15	15	24	127	129	16	24	28	28	34	29	23	19	44	36	22	140	36	20	53	12	29	38	34	47	27	25	31
39	12	15	16	27	29	47	19	58	20	25	43	20	53	22	33	17	19	17	27	57	25	29	14	11	138	134	17	33	22	35	27	22	28	20	42	32	18	133	27	14	36	19	30	19	28	29	23	52	28
[truncated: 22 more columns]

## Sheet: Extended data figure1d
Col-0	mik2-1	mik2-2
3543	1284	2479
1308	11632	2738
1027	8521	7180
1267	2864	5871
1717	2812	5039
2252	1522	6066
3753	3169	7826
2473	3666	1400
3176	1933	3790
2346	2079	3583
2366	1338	1949
3766	5670	4543
1132	3977	2200
3700	3275	3545
2336	9352	3495
2435	4204	4283
2159	1908	1540
3051	6813	1460
1078	1864	5624
3221	2824	5815
3977	2748	5625
1048	3123	3731
1588	3912	2142
1107	2401	2088
ANOVA summary						Tukey's multiple comparisons test	Mean Diff.	95.00% CI of diff.	Significant?	Summary	Adjusted P Value
F	5.037					Col-0 vs. mik2-1	-1544	-2911 to -177.7	Yes	*	0.023	A-B
P value	0.0091					Col-0 vs. mik2-2	-1591	-2958 to -224.4	Yes	*	0.0185	A-C
P value summary	**					mik2-1 vs. mik2-2	-46.71	-1413 to 1320	No	ns	0.9963	B-C
Significant diff. among means (P < 0.05)?	Yes
R squared	0.1274					Test details	Mean 1	Mean 2	Mean Diff.	SE of diff.	n1	n2	q	DF
						Col-0 vs. mik2-1	2326	3870	-1544	570.5	24	24	3.828	69
Brown-Forsythe test						Col-0 vs. mik2-2	2326	3917	-1591	570.5	24	24	3.944	69
F (DFn, DFd)	2.638 (2, 69)					mik2-1 vs. mik2-2	3870	3917	-46.71	570.5	24	24	0.1158	69
P value	0.0787
P value summary	ns
Are SDs significantly different (P < 0.05)?	No
Bartlett's test
Bartlett's statistic (corrected)	19.16
P value	<0.0001
P value summary	****
Are SDs significantly different (P < 0.05)?	Yes
ANOVA table	SS	DF	MS	F (DFn, DFd)	P value
Treatment (between columns)	39350576	2	19675288	F (2, 69) = 5.037	P=0.0091
Residual (within columns)	269534643	69	3906299
Total	308885219	71
