# Supplementary material for: Perception of a divergent family of phytocytokines by the Arabidopsis receptor kinase MIK2
Source: Nat Commun. 2021 Jan 29;12:705. doi: 10.1038/s41467-021-20932-y (PMC7846792; doi:10.1038/s41467-021-20932-y)
Supplement: Supplementary file 4 — Source Data [file 41467_2021_20932_MOESM4_ESM.zip › Rhodes_Source_Data/Rhodes_Source_Data/Rhodes_Source_data_Figure4.xlsx]

## Sheet: Fig4B
	Col-0										mik2-1												mik2 10
Mock	0.908326	1.01262	1.04962	1.00252	0.965517	1.06644	1.02944	0.962153	0.921783	1.0799	0.961435	0.911211	0.850224	0.990135	0.871749	1.0296	1.11928	1.09417	1.12287	1.09776	1.06906	0.882511	0.913081	0.981476	0.992456	1.05281	1.07628	1.02263	0.925398	0.952221	0.865046	1.14669	1.02934	0.968986	0.958927
A0A0M9EVJ7	0.595458	0.844407	0.54836	0.464256	0.353238	0.824222	0.605551	0.767031	0.393608	0.585366	0.803587	1.13363	1.04395	1.10852	1.087	1.04753	0.599103	1.00448	1.00807	1.01166	0.965022	0.78565	0.824166	0.858364	1.08969	1.06622	0.918692	1.31098	1.17016	1.08634	1.14334	1.14669	1.34786	0.982397	1.02934
A0A0D2XZ19	0.568545	0.440706	0.817494	0.615643	0.756939	0.672834	0.948696	0.770395	0.810765	0.686291	0.93991	0.875336	0.8287	0.839462	1.20897	0.961435	0.817937	1.13722	1.10493	0.832287	1.15157	1.05112	0.831006	0.649758	1.17351	1.23051	0.989103	1.0461	1.06622	1.1601	1.16681	1.19363	0.948868	1.10981	0.952221
Table Analyzed	Data 4
Two-way ANOVA	Ordinary
Alpha	0.05
Source of Variation	% of total variation	P value	P value summary	Significant?
Interaction	20.94	<0.0001	****	Yes
treatment	5.109	0.0011	**	Yes
genotype	39.28	<0.0001	****	Yes
ANOVA table	SS	DF	MS	F (DFn, DFd)	P value
Interaction	0.951	4	0.2377	F (4, 99) = 14.95	P<0.0001
treatment	0.232	2	0.116	F (2, 99) = 7.294	P=0.0011
genotype	1.784	2	0.8921	F (2, 99) = 56.09	P<0.0001
Residual	1.575	99	0.01591
Data summary
Number of columns (genotype)	3
Number of rows (treatment)	3
Number of values	108
Within each column, compare rows (simple effects within columns)
Number of families	3
Number of comparisons per family	2
Alpha	0.05
Dunnett's multiple comparisons test	Mean Diff.	95.00% CI of diff.	Significant?	Summary	Adjusted P Value
Col-0
Mock vs. A0A0M9EVJ7	0.4144	0.2988 to 0.5299	Yes	****	<0.0001
Mock vs. A0A0D2XZ19	0.2862	0.1707 to 0.4018	Yes	****	<0.0001
mik2-1
Mock vs. A0A0M9EVJ7	0.03348	-0.08206 to 0.1490	No	ns	0.7404
Mock vs. A0A0D2XZ19	0.02093	-0.09462 to 0.1365	No	ns	0.8871
bak1-5
Mock vs. A0A0M9EVJ7	-0.1087	-0.2242 to 0.006854	No	ns	0.0682
Mock vs. A0A0D2XZ19	-0.1104	-0.2259 to 0.005178	No	ns	0.0633
Test details	Mean 1	Mean 2	Mean Diff.	SE of diff.	N1	N2	q	DF
Col-0
Mock vs. A0A0M9EVJ7	1	0.5856	0.4144	0.05149	12	12	8.048	99
Mock vs. A0A0D2XZ19	1	0.7138	0.2862	0.05149	12	12	5.559	99
mik2-1
Mock vs. A0A0M9EVJ7	1	0.9665	0.03348	0.05149	12	12	0.6503	99
Mock vs. A0A0D2XZ19	1	0.9791	0.02093	0.05149	12	12	0.4065	99
bak1-5
Mock vs. A0A0M9EVJ7	1	1.109	-0.1087	0.05149	12	12	2.111	99
Mock vs. A0A0D2XZ19	1	1.11	-0.1104	0.05149	12	12	2.144	99

## Sheet: Fig4D
Col-0	mik2-1	bak1-5
10188	383	5255
12629	336	2810
5690	418	2144
9644	392	2370
5503	344	3756
14365	257	7056
6724	490	4626
9957	392	2670
Table Analyzed	A0A0M9EVJ7
Data sets analyzed	A-C
ANOVA summary
F	37.04
P value	<0.0001
P value summary	****
Significant diff. among means (P < 0.05)?	Yes
R squared	0.7792
Brown-Forsythe test
F (DFn, DFd)	7.022 (2, 21)
P value	0.0046
P value summary	**
Are SDs significantly different (P < 0.05)?	Yes
Bartlett's test
Bartlett's statistic (corrected)	42.34
P value	<0.0001
P value summary	****
Are SDs significantly different (P < 0.05)?	Yes
ANOVA table	SS	DF	MS	F (DFn, DFd)	P value
Treatment (between columns)	326759131	2	163379565	F (2, 21) = 37.04	P<0.0001
Residual (within columns)	92617647	21	4410364
Total	419376778	23
Data summary
Number of treatments (columns)	3
Number of values (total)	24
Number of families	1
Number of comparisons per family	3
Alpha	0.05
Tukey's multiple comparisons test	Mean Diff.	95.00% CI of diff.	Significant?	Summary	Adjusted P Value
Col-0 vs. mik2-1	8961	6314 to 11608	Yes	****	<0.0001	A-B
Col-0 vs. bak1-5	5502	2855 to 8148	Yes	****	<0.0001	A-C
mik2-1 vs. bak1-5	-3459	-6106 to -812.7	Yes	**	0.0093	B-C
Test details	Mean 1	Mean 2	Mean Diff.	SE of diff.	n1	n2	q	DF
Col-0 vs. mik2-1	9338	376.5	8961	1050	8	8	12.07	21
Col-0 vs. bak1-5	9338	3836	5502	1050	8	8	7.41	21
mik2-1 vs. bak1-5	376.5	3836	-3459	1050	8	8	4.659	21

## Sheet: Fig4E
Col-0	mik2-1	bak1-5
3099	305	1056
5364	359	3199
5350	704	1035
1758	367	2589
3875	342	1145
3271	317	1086
4821	396	2217
4347	337	1391
Table Analyzed	A0A0D2XZ19
Data sets analyzed	A-C
ANOVA summary
F	34.88
P value	<0.0001
P value summary	****
Significant diff. among means (P < 0.05)?	Yes
R squared	0.7686
Brown-Forsythe test
F (DFn, DFd)	5.443 (2, 21)
P value	0.0125
P value summary	*
Are SDs significantly different (P < 0.05)?	Yes
Bartlett's test
Bartlett's statistic (corrected)	20.82
P value	<0.0001
P value summary	****
Are SDs significantly different (P < 0.05)?	Yes
ANOVA table	SS	DF	MS	F (DFn, DFd)	P value
Treatment (between columns)	52884656	2	26442328	F (2, 21) = 34.88	P<0.0001
Residual (within columns)	15919340	21	758064
Total	68803996	23
Data summary
Number of treatments (columns)	3
Number of values (total)	24
Number of families	1
Number of comparisons per family	3
Alpha	0.05
Tukey's multiple comparisons test	Mean Diff.	95.00% CI of diff.	Significant?	Summary	Adjusted P Value
Col-0 vs. mik2-1	3595	2497 to 4692	Yes	****	<0.0001	A-B
Col-0 vs. bak1-5	2271	1174 to 3368	Yes	***	0.0001	A-C
mik2-1 vs. bak1-5	-1324	-2421 to -226.6	Yes	*	0.0164	B-C
Test details	Mean 1	Mean 2	Mean Diff.	SE of diff.	n1	n2	q	DF
Col-0 vs. mik2-1	3986	390.9	3595	435.3	8	8	11.68	21
Col-0 vs. bak1-5	3986	1715	2271	435.3	8	8	7.377	21
mik2-1 vs. bak1-5	390.9	1715	-1324	435.3	8	8	4.301	21
