# Supplementary material for: Perception of a divergent family of phytocytokines by the Arabidopsis receptor kinase MIK2
Source: Nat Commun. 2021 Jan 29;12:705. doi: 10.1038/s41467-021-20932-y (PMC7846792; doi:10.1038/s41467-021-20932-y)
Supplement: Supplementary file 4 — Source Data [file 41467_2021_20932_MOESM4_ESM.zip › Rhodes_Source_Data/Rhodes_Source_Data/Rhodes_Source_data_Supplemental_figure7.xlsx]

## Sheet: Extended data figure_7a
Time (min)	0												0.1												1												10												100
0.5	5.26443	4.31256	1.90583	2.97865	1.28329	2.39475	1.29521	1.8018	2.42561	1.88304	3.32622	0.968621	4.29208	4.50778	7.09921	1.938	2.96688	2.93447	2.05782	1.48993	2.0188	2.00355	1.96813	1.27374	1.49717	20.2199	2.34884	3.25689	1.26043	1.82209	9.35973	6.27405	8.76604	4.06637	1.59741	2.46011	3.7637	1.49632	1.92065	3.55643	3.07794	2.3093	1.25981	2.23522	2.30136	1.50679	1.18845	2.19144	2.07776
1	1.47505	1.83643	1.92485	1.90556	1.29282	1.72202	1.23759	2.1019	2.48109	1.65096	2.44631	1.07958	3.01934	2.45815	1.41061	1.85558	2.42136	1.74754	2.07383	1.60344	2.41895	2.00171	1.85864	1.1624	1.52199	4.61729	1.93598	1.53745	1.6595	2.17101	2.00778	4.8005	1.18587	1.16375	1.74499	1.63502	3.20785	1.21065	2.01824	2.22717	5.40434	3.46401	2.41805	2.58324	2.19948	1.56985	1.62495	2.46556	4.00927
1.5	1.6083	1.70632	2.01656	2.12926	1.29106	2.2702	2.17654	2.15261	1.75874	1.99874	2.26494	1.34679	2.59541	2.36231	1.5457	2.03001	2.18977	2.619	1.61604	2.24031	2.05623	1.98425	2.36219	1.3249	3.46506	13.9865	7.0521	2.36356	3.82418	3.12125	6.48615	7.975	4.59151	2.70945	2.33409	2.95348	35.5221	20.0894	38.2374	37.139	55.2419	52.8412	26.0979	50.4385	34.6911	33.5552	17.1429	23.9369	101.715
2	1.6211	2.52795	2.57444	2.27717	2.38092	2.02565	1.39595	2.27834	1.98031	2.41864	1.9912	0.799279	4.38434	3.1316	1.96468	2.40168	2.14416	1.9202	1.53909	3.6549	2.5887	1.76343	1.53278	1.18493	5.63861	11.2043	9.42632	5.31788	13.3613	6.16027	9.15729	15.0589	11.8154	9.38075	5.01013	5.93302	38.6072	30.9665	41.2688	44.0969	55.2508	41.1511	36.8781	37.9317	35.7283	35.9203	25.9192	37.0666	96.5055
2.5	2.86441	4.16589	3.45798	3.23889	2.14412	1.8882	1.74014	2.15786	2.19025	2.55535	2.12737	1.13389	5.79696	4.05639	3.14851	3.78729	2.34707	1.84539	1.57995	4.08135	3.33862	2.65559	1.63733	2.58642	7.48956	10.869	9.47729	7.05183	14.443	9.18208	11.0832	15.9272	7.68315	7.87754	6.46266	8.85347	42.6211	29.8217	38.6036	49.3432	52.7066	36.5365	37.4078	34.7768	32.9886	33.7543	24.9002	39.6835	99.7722
3	2.33962	4.05646	3.98802	3.30486	2.25429	2.18892	1.57292	2.48954	2.04151	2.84524	1.92096	0.899813	4.98123	4.95984	3.63496	4.82783	2.80224	2.24122	3.16815	4.56576	3.59037	3.11651	2.09951	2.1152	7.99306	11.3167	10.8764	7.6658	15.0631	6.86634	12.5577	16.5183	6.90134	7.96132	6.14838	11.3249	40.3165	29.4651	39.6018	45.0512	50.7191	33.0162	38.4028	34.1764	34.0471	35.343	29.9328	38.9155	103.827
3.5	2.21516	4.06924	3.7642	4.10809	2.54669	2.70236	1.85016	2.72344	2.35281	2.90226	2.52911	1.16965	5.64262	4.53383	3.47262	4.43929	2.87798	2.49272	2.45645	4.75602	3.46111	3.46642	2.5479	2.96605	9.60564	11.7147	11.492	6.58259	15.849	7.4714	13.8586	15.2064	7.15465	7.53101	6.20098	10.6419	42.4352	30.5867	38.0275	46.3622	49.6278	31.5447	35.6064	35.305	30.1626	38.7389	28.3139	35.7166	93.1063
4	2.71311	3.9961	3.3	3.22232	2.74548	2.75551	1.67838	3.07575	2.90184	3.01211	3.29189	0.938386	5.23693	4.42651	5.27735	4.57509	2.9992	2.17725	2.93731	4.84481	3.0693	3.89546	3.2983	3.22903	10.2512	12.9592	14.4292	6.83386	16.7419	7.31209	14.3727	14.6028	7.85732	8.69886	6.35904	12.9915	43.1456	31.9105	38.4352	41.5298	45.5468	31.0046	31.9864	32.4155	30.1893	39.7625	30.1192	31.2754	77.5917
4.5	2.19725	3.93342	3.34704	3.39799	2.86192	2.75359	1.92906	3.51053	2.15278	3.26571	2.6685	1.74234	5.51212	4.47075	4.14756	4.59622	3.13762	2.1263	2.594	4.70124	3.13371	3.56836	3.29347	4.23063	10.1022	14.9104	12.9263	7.14018	17.9913	7.49681	14.653	15.934	6.64306	9.88765	7.00682	14.3035	41.4366	30.4667	33.0737	38.8612	40.7002	25.825	28.0446	33.2733	26.6562	35.5245	29.0441	27.7817	62.5578
5	2.38709	3.81354	3.86032	3.52202	3.12078	2.75028	1.813	3.86364	2.31499	2.90036	2.32396	1.17363	6.66843	4.89686	3.76501	4.41369	2.88769	2.47748	2.16724	4.69784	3.77168	3.91545	2.7565	3.83292	10.4115	14.9573	12.9481	8.01133	17.7569	8.13238	14.0915	15.8218	6.6639	9.10803	7.58278	15.4617	35.7669	27.5627	30.8601	36.0393	36.0505	23.4899	24.9277	30.9538	23.6169	33.3909	28.6178	24.8387	48.0297
5.5	2.52898	3.54337	3.73532	4.1577	3.56034	2.67726	1.76756	3.14466	3.00901	3.55753	2.57774	1.16674	6.32958	4.74025	4.79818	5.06839	2.96733	2.41984	2.57369	4.89053	4.05944	4.10181	4.00104	4.5172	10.8706	14.0351	12.8616	7.44122	16.6361	8.65013	13.6973	15.7402	6.07078	9.32087	8.2252	15.2911	33.2151	24.1305	27.8212	30.3762	31.6476	21.7113	21.6735	27.9374	19.4387	27.9351	26.2175	22.66	38.198
6	2.34571	4.43964	4.57722	4.37043	3.24479	3.3047	1.64349	3.89781	2.81071	3.70841	2.81312	1.49055	7.16785	4.69749	4.70491	6.08585	2.76986	3.12783	2.77574	4.71351	3.84804	4.32065	3.81752	4.68469	10.7944	14.8335	13.0532	7.85251	15.1086	8.51433	13.7933	15.9508	6.08162	8.11645	7.58539	16.5565	29.51	20.2477	24.3444	26.185	28.6052	19.5007	19.1781	26.6904	16.9881	22.9214	23.6376	20.0424	30.5435
6.5	2.45293	4.34741	3.79284	4.17854	3.81149	3.08195	1.67884	3.42163	3.14424	3.7596	2.41983	1.83368	7.56019	5.29778	4.40703	5.41185	3.40428	2.30439	2.85853	5.22346	4.06103	4.17257	4.88891	4.03291	8.86015	14.6013	11.3027	6.93732	13.4923	9.66433	12.8172	13.7391	5.41217	7.8784	7.56631	17.1416	24.7103	19.3684	21.3206	21.5168	26.0027	17.8291	15.2402	27.5365	14.6593	18.013	20.4836	18.0941	25.3298
7	2.61531	3.70431	3.73833	4.66234	2.94174	3.0635	1.47406	4.47133	2.22398	3.29624	2.54665	1.48108	7.87341	5.65286	4.92353	5.22576	4.50852	2.84172	3.19309	5.32192	3.96185	4.32537	4.24578	4.1837	9.2104	14.691	12.8293	7.02887	11.937	8.57914	11.2093	13.8616	5.21359	8.24614	7.05484	15.2236	22.193	16.7798	18.4769	18.0265	23.244	15.4696	14.8152	22.7778	13.7153	16.9802	21.976	16.2032	21.2757
7.5	2.4766	3.87338	4.48243	4.67333	3.25367	2.86324	1.77934	3.89715	2.8482	3.87596	3.51459	1.57441	6.29403	5.34081	5.6514	5.76195	4.35117	2.22025	3.24699	5.73596	4.67954	3.93508	4.89318	4.80351	9.56436	15.2168	9.62995	7.10151	11.3832	7.8057	9.961	12.2412	6.47198	7.29953	7.30898	15.2261	21.8848	16.2859	17.1445	16.2432	19.3772	15.0335	12.8272	20.5687	11.1307	14.6415	19.8199	14.8155	18.9695
8	2.6765	3.84536	4.14064	5.02894	2.72496	2.59029	1.95343	4.70957	3.22632	3.42393	2.60532	1.64709	6.43201	5.36575	5.02515	5.67984	3.58244	2.83195	3.49918	5.35544	4.3385	3.57363	5.21519	4.70817	8.26513	12.6173	9.82688	6.64642	9.64968	8.07948	9.86607	11.5624	4.06905	7.20481	6.45359	14.1866	18.2864	14.0323	14.6608	13.7636	19.2619	14.3726	11.2071	18.9815	13.9217	13.1263	17.4438	13.7891	18.0144
8.5	2.34268	4.08325	4.20782	4.97102	3.30722	3.50421	1.98551	4.55302	2.61284	3.90539	2.16157	1.79072	6.36389	5.29552	4.62821	6.23649	3.58835	2.25759	3.08729	5.57403	4.29215	3.44747	4.79381	4.76291	7.88459	12.3323	8.74336	5.49738	7.97036	7.15818	8.5636	10.0753	4.86487	6.68005	6.82293	14.7177	17.7187	11.815	14.0778	13.3915	17.9999	13.5503	9.53031	18.3232	9.23391	12.2252	15.6984	12.657	15.2246
9	2.22253	3.71282	4.71726	4.8757	3.3474	3.02954	1.71219	4.73114	2.5286	3.79397	2.77471	2.06979	7.54468	6.10663	5.02841	6.21123	3.25754	2.49392	3.31101	4.87598	3.80909	3.84657	4.79467	3.69789	7.7844	12.9304	8.12388	4.99681	7.63334	7.66891	8.72119	10.5889	3.24999	5.91012	6.73374	13.5248	16.8874	11.1288	14.1015	12.0761	15.5754	11.8731	9.0689	17.3218	8.98589	10.8254	15.0646	12.2051	14.3677
9.5	2.68405	4.00377	3.45551	5.36619	4.55158	3.06985	2.11831	4.4595	3.23504	3.80406	2.70466	1.36497	6.54595	5.61873	4.9645	6.32979	3.27353	2.50621	3.48788	5.27602	4.53377	4.21209	4.71559	3.98111	8.01758	11.6567	6.83735	4.62546	6.50204	6.31306	6.62011	10.001	3.79481	5.49253	5.97324	11.8157	14.2994	10.8023	12.4318	10.8263	15.2648	11.6061	8.98127	17.2425	8.46583	10.3176	14.2323	11.6505	12.0167
10	3.11366	3.18133	4.68843	6.49189	3.52102	3.13121	2.93645	4.34092	3.26126	3.60869	2.76924	2.09878	7.7539	6.84186	5.15462	5.25488	3.72943	10.9563	3.48632	5.05815	4.62036	4.14514	4.92284	4.04537	6.90444	10.9704	7.22727	3.88554	5.71482	6.29574	7.34067	9.44095	3.99935	5.57717	5.20364	12.1229	14.0918	10.3714	11.3891	9.45092	14.048	11.4681	8.48368	16.1874	7.94196	9.45278	12.6034	10.441	10.2581
10.5	2.39496	2.90533	4.53982	5.07341	3.30831	3.04206	2.03721	5.41069	3.37028	3.86194	2.86594	1.69936	8.20979	5.82329	4.43269	5.76862	3.98717	2.73116	3.27501	4.6744	4.9169	3.51276	5.00649	3.66004	6.41885	11.0732	6.20514	4.08383	5.9469	6.42609	6.61391	8.52041	3.38692	5.61003	4.7215	10.9141	13.2904	9.52361	10.104	9.06519	12.099	9.29474	8.69545	15.1151	7.4021	8.21829	11.5087	10.4653	10.4304
11	2.62438	3.08673	3.84645	5.97342	3.00521	3.17313	1.85157	4.62939	3.02626	3.80962	2.6391	2.11013	6.86726	5.70399	4.98014	4.60198	3.52153	3.71918	3.02183	4.1998	3.85943	3.21488	4.51667	3.62591	6.38038	11.0472	6.06158	3.43716	5.39673	5.63769	6.18669	7.66388	3.17074	4.5325	4.97456	10.4907	12.1768	9.0026	9.39879	8.45195	12.1011	10.4477	6.88944	14.0525	7.27951	7.74251	11.3487	9.482	10.347
11.5	2.54981	3.55031	3.80565	5.5052	3.12631	2.75378	1.67457	5.39157	3.13217	3.82405	2.73897	1.67518	7.18385	4.4497	4.61997	5.09927	3.78266	2.7412	3.45911	4.24844	4.35673	3.40047	3.87751	2.53554	6.04765	9.86843	5.87448	3.42921	4.7715	4.55656	5.74652	8.0232	3.78418	4.46796	4.81669	9.48802	11.5789	8.77816	8.98825	8.43357	11.7332	9.16083	6.63463	13.7252	6.4809	7.91434	9.981	8.46823	8.58314
12	2.48047	3.67019	3.79919	6.13085	3.04344	2.80046	2.0814	5.55771	3.21324	3.98445	2.23472	1.80355	7.80733	5.15568	4.32509	5.07955	3.88182	3.20262	3.22597	4.12889	3.84996	3.6721	3.9551	3.52591	5.12227	10.2581	5.22626	3.04165	4.08083	4.55937	5.36448	6.82366	2.29036	4.0972	5.27829	9.77801	10.7413	7.89391	8.75097	7.39859	11.1361	8.3522	6.09475	12.084	5.91953	7.45329	9.70306	8.06536	7.44419
12.5	2.41487	3.6808	3.77275	5.54357	3.19644	2.47695	2.51521	4.9506	3.11686	5.03527	3.5854	1.80921	6.64452	5.34698	4.28174	9.14302	4.10994	3.26564	3.30439	4.3517	3.80485	3.97925	3.33188	3.62842	5.55307	9.29753	4.84224	2.93923	4.20302	4.71001	4.97944	7.58358	2.54811	3.82383	3.88925	9.00785	10.0333	7.80135	8.38741	7.87336	10.0768	8.22373	6.48456	12.0298	5.61946	6.473	10.4303	8.22075	7.61218
13	1.86704	2.62208	3.54742	5.11082	2.84064	2.81061	1.75048	5.29568	3.00544	3.55981	2.9435	1.93598	6.53375	4.96112	3.92367	4.71269	5.12377	2.21565	3.86314	3.72563	3.81427	3.44344	3.00232	2.79572	4.90322	8.49309	5.43851	2.83965	3.55301	4.0068	5.14056	6.53361	1.85658	4.04944	3.6722	8.92591	9.57152	7.22404	7.20729	5.93726	9.71761	8.47574	5.65529	11.5069	4.77708	5.47653	8.49323	7.3966	7.24459
13.5	2.23921	2.90678	3.6149	5.07996	3.0014	2.70161	1.44072	5.0873	2.93012	3.61062	2.88237	1.97821	6.98424	4.4606	3.97331	4.09334	4.35784	2.24738	3.0416	3.95973	3.85655	3.45878	5.70433	2.51124	4.48295	8.14032	4.3518	2.05983	3.99295	3.89652	4.08732	5.60948	1.68757	3.72764	3.11615	7.36366	9.51292	7.02562	7.74197	6.05856	9.38076	6.98828	5.81195	10.2123	5.02657	5.01999	8.50635	6.4709	7.15424
14	2.24415	2.50665	3.09925	4.78646	2.89502	2.41768	1.54807	5.3342	3.12886	4.25512	2.2118	2.14285	5.74109	4.65972	3.65043	3.86991	3.29346	3.50658	3.09027	3.45729	3.65708	3.29067	2.95692	2.28244	4.28807	9.16981	4.90484	2.68434	3.15722	3.81898	4.35493	5.36828	1.84508	3.65526	3.94826	7.57218	8.67527	6.14571	7.30897	5.10028	8.38432	7.3562	5.56119	8.82817	4.01003	5.27348	7.34142	6.22551	6.1898
14.5	1.7309	1.98244	3.45915	5.10293	2.461	3.07872	2.14478	4.50506	2.80952	3.93064	2.13546	1.81349	5.62078	4.89495	3.56135	4.14195	3.49154	2.13512	3.16108	3.34377	3.29643	2.80151	3.04514	2.51102	4.26322	8.79521	3.35252	2.2926	2.89708	3.64294	3.99159	5.21031	1.70749	3.4589	3.66133	7.29761	8.00717	6.29381	6.38921	4.58963	7.36277	6.69176	4.56237	9.21334	4.71474	4.37611	6.62332	5.66593	7.00947
15	1.66681	2.50632	2.77533	5.11416	2.2693	2.10613	1.53441	5.31374	3.13467	3.75049	2.11867	2.23739	5.83284	4.59682	2.97888	3.88487	3.31648	2.3068	3.10405	3.01169	3.07727	3.09043	2.6877	2.58838	3.84341	7.20744	4.16429	2.18783	2.6444	3.34682	3.2316	5.38391	1.65122	2.95343	3.59873	6.89721	7.9541	5.60999	6.0274	4.85365	7.68281	6.49251	4.32995	8.9228	3.84436	4.94791	6.4122	5.46304	5.3019
15.5	1.63417	2.7284	2.99155	5.42292	2.44733	2.65339	1.56858	4.31572	3.01677	4.04241	2.10553	2.07417	5.1319	4.51186	3.4789	4.28779	3.57638	2.08948	2.62889	2.95671	3.07853	2.64329	2.63132	2.09171	3.37338	7.69779	3.6846	2.00823	2.44514	3.38645	3.43886	4.80504	1.39674	2.90204	3.74505	6.87896	6.88534	5.29302	5.69773	4.1722	7.14892	5.66434	4.27185	8.41937	3.93923	4.81708	6.13077	5.67741	4.8851
16	2.09849	2.27782	2.82314	4.24282	2.53675	1.88961	1.3081	4.50792	3.01757	3.80107	2.95202	1.65666	5.42571	4.02568	3.05401	3.78682	3.56358	2.05241	2.68232	3.10943	3.11881	2.77327	2.32887	2.15119	3.39132	6.98436	3.34534	2.34387	2.2519	3.07507	3.05597	4.53073	1.57111	2.73325	3.31452	6.28762	7.57806	5.46537	5.2719	3.97627	6.64498	5.34469	4.30301	7.71275	3.64839	4.60099	5.38776	5.42974	4.97337
16.5	1.97639	2.20228	2.61295	4.24009	2.28201	2.65974	1.70888	4.5588	2.98348	6.49248	1.98089	1.75424	5.16652	3.84508	2.82917	2.97396	2.90933	2.00137	2.34163	2.95285	3.05541	2.7624	2.41233	1.73223	3.11319	6.97864	3.0824	4.40772	2.42113	2.9587	2.92711	4.63062	1.2947	2.94463	3.01591	5.6677	6.73831	4.58463	5.22848	3.70716	6.20662	5.35193	4.17804	7.32711	3.68886	4.5676	5.1172	4.29129	4.75874
17	2.51122	1.71923	2.57006	4.37684	2.36051	2.1571	1.54524	4.45363	2.92842	3.75736	2.96534	1.58013	5.3821	3.68506	2.7686	3.35227	5.18286	1.85845	2.67749	2.6512	2.89222	2.41975	2.69781	1.56995	2.69449	6.76417	3.14905	1.98789	2.31012	2.67349	2.33264	3.84921	1.09994	2.31966	2.76415	5.51795	6.12238	4.66911	5.27994	3.76588	6.35078	4.96577	3.62128	7.02322	3.24831	3.96587	4.74932	4.20403	4.80172
17.5	1.48902	2.06729	2.49899	3.93724	2.12124	2.0272	2.39866	4.04666	3.07864	3.48585	1.61354	1.69347	5.00225	3.50412	2.41862	3.16501	3.5551	1.77575	2.49288	2.98514	2.75364	2.30569	1.83566	1.4043	2.8272	5.59916	2.85041	1.69252	2.12415	2.72444	2.63052	3.61208	1.39051	2.13671	2.99028	5.5255	5.92558	4.3497	4.63456	3.41364	6.10612	4.6765	3.44562	6.24791	3.18492	3.79257	4.68178	4.66897	4.2082
18	2.93899	2.22527	2.40181	3.78184	2.04605	2.16665	1.75518	4.07412	2.89339	3.66968	1.75537	1.7484	4.51773	3.33389	2.57156	2.8945	2.85659	1.66074	2.28272	2.54124	2.28042	2.31891	2.42417	1.43253	2.55069	7.10474	2.47638	1.50524	2.36493	2.78253	2.67888	3.69648	1.59178	2.68007	2.58356	5.06907	5.54734	3.4981	3.84473	3.60285	5.24983	4.23153	3.26105	5.95757	3.18265	3.03534	4.2891	4.06096	4.40906
18.5	1.39025	1.7075	2.11985	3.65151	1.82872	1.98587	2.25985	3.83825	2.9923	3.21374	1.7336	1.71672	4.59688	3.58412	2.15037	2.31863	2.91227	1.76661	2.38154	2.33751	2.3926	2.05926	2.2784	1.38281	2.70895	5.28054	2.05479	1.72726	2.03723	2.37959	2.36361	4.04105	1.45636	2.20824	2.37117	4.71011	5.29736	3.71127	3.84169	3.0496	5.75334	4.35301	3.17587	6.05744	2.74682	3.4033	3.80282	4.06659	3.88556
19	1.79413	1.61214	2.06468	4.11192	2.60911	2.17891	2.51117	4.30001	2.68964	2.89222	1.84653	1.27591	4.02018	3.41943	2.12957	2.53212	3.34852	1.73724	2.31455	2.08035	2.76165	2.08487	2.13896	1.68275	2.09589	5.23871	2.19233	1.53384	1.78644	2.04202	2.37784	3.11456	1.10298	2.85335	2.66347	4.91893	5.13981	3.61379	3.90775	3.13308	5.80465	4.05806	3.40831	6.17186	3.42376	3.28733	3.74782	3.96701	4.17979
19.5	1.60113	2.2979	2.08052	3.50672	2.01375	1.91484	1.49617	4.05582	3.55128	3.22234	3.04736	1.33464	4.09284	3.48257	2.11155	2.47067	2.63164	1.58793	2.18386	2.25863	2.1697	1.99757	2.03204	1.69576	2.25493	4.68148	1.92093	1.62791	1.43568	2.11514	1.8349	3.84888	1.14801	2.11601	2.21663	4.06242	5.14331	4.05555	3.55489	2.83574	5.02767	4.00214	2.65634	4.31359	2.82709	3.26907	3.71121	3.43471	3.82164
20	1.5264	2.23213	2.26426	2.97782	1.92462	1.53975	1.19592	3.4876	2.64059	3.23707	1.5958	1.19503	4.14109	3.37994	1.49251	2.14672	2.97762	2.09178	2.14501	2.12066	2.23295	2.0905	1.80082	1.21132	1.75234	5.07359	1.81775	1.42516	1.47165	2.10597	2.00619	2.77437	1.0331	1.52279	2.04292	4.34577	5.47461	3.93138	3.70554	2.66268	5.13142	3.99425	2.59169	5.20974	2.80341	3.03636	3.44169	3.46736	3.90801
20.5	1.1882	1.52533	1.98083	2.82316	1.72622	2.06192	1.62841	3.5366	2.27253	4.06547	1.30593	1.31401	3.87207	3.24652	1.85847	2.05019	3.10724	1.85184	2.00179	1.93749	2.36266	1.7837	1.68511	1.28566	2.13654	4.11463	1.90418	1.49855	1.33946	1.79095	2.27608	2.80541	1.02639	1.49835	1.70816	4.0456	4.56301	3.3338	3.87646	2.65033	4.55435	4.11439	2.57221	4.78214	2.67591	2.62597	3.29788	3.70343	3.77977
21	1.3728	1.60228	1.82213	3.33412	1.48869	1.67758	1.60867	3.21254	2.31321	3.56863	1.65849	1.42163	3.96862	3.306	1.84096	2.73065	2.77502	2.09598	2.43322	2.54738	2.05945	2.01727	1.69039	1.21556	1.88712	3.53209	1.98409	1.08594	1.14623	1.58737	1.7453	3.06382	1.0333	1.53347	2.60014	3.93862	5.52819	2.86077	3.44894	2.71234	4.39204	3.39346	2.48574	4.70342	2.44092	2.50517	3.18434	2.91803	3.59182
21.5	1.34951	1.29889	1.64287	2.68908	1.1543	1.69392	2.17472	3.17655	2.1678	3.45689	1.57718	1.53682	3.09399	2.59396	1.87967	2.90277	2.75859	2.57903	1.89976	1.74246	1.76982	2.06503	1.5878	1.02577	1.56915	4.25599	1.74567	1.7919	1.27435	1.77459	1.5864	2.33907	0.884834	1.70602	1.85568	3.73246	4.30944	3.34662	3.21254	2.54953	4.46679	3.48352	2.0165	4.68895	2.04519	2.1882	2.74538	3.34719	3.51181
22	1.0744	1.57205	1.74844	2.58867	1.73573	1.42883	1.59934	2.9614	1.71567	2.83287	1.53604	1.24116	3.22485	2.76309	1.63753	2.11591	2.74094	1.84682	1.6906	1.8156	2.4918	1.67005	1.62101	1.06677	1.24396	4.21694	1.80762	1.28329	1.18492	1.72663	1.42645	2.87497	0.838467	1.41672	1.77311	3.39209	3.53598	2.65359	3.2831	2.3641	4.36122	3.73355	1.8375	4.83708	1.88574	2.34986	2.2069	2.60763	3.20621
22.5	1.34263	1.42443	1.63562	2.45533	1.60341	1.56485	1.48911	2.77172	2.3071	3.09451	1.4328	1.16875	3.2024	2.71698	1.89415	1.67217	2.34889	1.5557	1.86024	1.88939	1.90508	1.90012	3.01954	0.839602	1.6674	3.37586	1.8364	1.05581	0.86526	1.50474	1.47637	2.31517	0.837901	1.22755	1.7921	3.27731	4.08232	2.61801	2.83232	2.20031	4.38193	2.92625	1.79424	3.97202	1.86124	2.81728	2.46247	2.95274	3.25496
23	1.07303	1.04192	1.70586	2.34214	0.984475	1.3623	1.14096	2.72706	2.40498	3.34407	1.89894	1.44639	3.23404	2.53926	1.95097	2.24011	2.67666	1.63045	2.15387	1.48451	1.99776	1.86044	1.64218	1.06244	1.40512	3.49716	1.65473	1.88703	1.14693	1.65721	1.33548	2.5212	0.879153	1.57465	1.78024	2.8971	4.10661	2.64002	3.98523	2.38431	4.03082	2.62966	2.05105	3.98403	1.93399	2.46496	2.42243	2.81933	3.54864
23.5	1.09491	1.32564	1.91005	2.29328	1.10694	1.28841	1.80844	2.8269	2.07492	2.6362	1.82919	1.309	3.16479	2.68123	1.5661	2.01557	2.91249	1.37877	1.73514	1.58004	1.98695	1.72576	1.40855	1.02274	1.33492	2.81413	1.37393	1.71668	1.16227	1.72626	1.71944	2.14889	1.2475	1.3284	1.67886	2.94703	4.04495	2.77576	2.59866	2.23775	4.46531	3.07469	1.7415	3.99644	1.68987	2.20956	2.19427	2.88754	2.71842
24	1.47106	1.33764	1.60484	2.1456	1.26503	1.75726	1.11722	2.77837	2.01418	2.90035	1.1377	1.0112	3.17841	2.39465	1.70025	2.22552	2.86523	1.46151	2.2371	1.65036	1.94355	2.04034	1.47187	0.977209	1.00196	3.32319	1.25085	1.08411	0.96548	1.82508	1.39935	2.1384	1.31614	1.19609	1.72629	3.08927	3.55127	2.52991	2.55853	2.40064	4.29855	2.46794	1.48162	3.60656	1.87543	2.47789	2.19629	2.49076	2.78277
24.5	1.23083	1.55754	1.91329	2.27108	1.30954	1.64952	1.31866	2.09198	2.14731	3.04218	1.15593	1.38892	3.10658	2.73235	1.26368	1.8851	2.39733	1.65871	1.8906	1.39106	1.77092	1.50789	1.57887	0.964402	1.14539	2.69664	1.12333	0.899668	1.05385	3.21677	1.15677	1.82328	1.17158	1.73847	1.53783	2.76477	3.25656	2.50083	2.49895	2.28034	3.69934	3.52639	1.46978	3.52586	1.87095	1.92036	2.81729	2.597	2.99973
25	1.0289	1.38063	1.85968	2.34351	1.33977	1.71137	1.88459	2.64808	2.46972	2.59434	1.99241	1.27184	2.69689	2.19434	1.48198	2.01374	3.9483	1.77807	2.21476	1.58422	1.60758	2.19826	1.5171	1.01407	1.1759	3.01995	1.36121	1.22697	0.74442	1.70616	1.26897	2.1838	0.737679	1.17791	1.46984	2.19576	3.58788	2.67056	2.43535	2.17441	3.56263	2.41354	1.49729	3.34307	1.79572	1.8518	1.99205	2.23896	3.34051
25.5	0.98755	1.07016	1.29411	2.17748	1.93176	1.43458	3.08092	2.58093	2.65552	2.70963	1.31363	1.04018	3.13233	2.43825	1.52151	2.01633	2.67616	1.30745	1.74133	1.78215	2.30186	1.61286	1.50745	0.726879	1.13747	3.04668	2.00839	1.29328	0.900466	1.73967	1.07648	2.18347	0.914596	1.22382	1.56017	2.35298	3.28341	3.94508	2.63024	2.24662	3.80635	2.21425	1.62094	3.08896	1.52263	1.74008	2.74527	2.17698	2.56359
26	1.14572	1.29599	1.52733	1.85441	1.02999	1.69612	2.13264	3.02255	2.21848	2.42209	1.24681	1.06779	3.2193	2.70723	1.34403	1.65257	2.41513	1.59807	1.87047	1.48841	2.04537	2.05448	1.60783	1.0466	1.25648	2.88695	1.53744	1.07281	0.894493	1.88603	1.32548	1.93366	0.670371	0.994189	1.46451	1.95519	3.45212	2.84318	2.11905	2.08816	3.20365	2.68405	1.49359	3.15967	1.50889	1.56269	1.98333	2.21161	2.30129
26.5	1.00834	1.80143	1.30933	2.19019	1.12393	1.68351	1.1208	2.28009	2.00372	2.77459	1.18385	0.885754	2.58191	2.12121	1.65698	1.81109	2.77948	1.46996	1.82295	1.39467	1.69406	1.86341	1.2311	1.2555	1.18323	2.60611	1.11223	1.01105	1.08439	1.61935	1.26413	1.93086	0.933661	0.999015	1.61162	1.8852	3.59109	2.29185	2.11623	1.93453	3.42638	2.62427	1.11377	3.57324	1.30035	1.69823	1.5583	1.75984	2.75742
27	1.01038	1.46357	1.64372	2.16439	1.40838	1.53759	0.958874	2.75832	2.1538	3.55306	1.43317	0.876466	3.02325	1.99527	1.51668	1.74149	2.68032	1.7618	4.01369	1.64511	1.67221	1.71481	1.44503	0.937487	1.05263	3.49045	1.61997	1.17727	1.1415	1.90031	1.44715	1.98155	1.07437	1.0144	1.67054	1.95544	2.82528	2.11743	2.51813	1.85297	3.3973	1.9741	1.11782	2.90467	1.19156	1.69626	1.60739	1.75438	2.49508
27.5	1.10832	1.19611	1.06474	1.76747	1.50185	1.30332	1.23855	2.07349	2.13308	2.63329	1.11709	1.15355	2.76342	2.35006	1.55369	2.43782	2.49077	1.65505	1.91238	1.57067	1.99591	1.5073	1.19905	0.915785	0.947053	2.11344	1.27106	1.46918	0.666472	1.81297	1.22183	1.76729	0.882886	1.12742	1.51797	2.17298	3.04366	2.20485	2.30475	1.44202	3.43362	2.54236	1.47589	2.82966	1.37664	1.78507	1.6311	2.09823	2.79158
28	0.938101	1.7484	1.34155	1.9772	0.811814	1.49208	1.12679	2.26036	2.01091	2.32418	1.45318	1.12417	2.69847	2.24569	1.51078	1.84654	2.77083	1.72187	1.57348	1.56194	2.0114	1.76908	1.40077	0.846462	1.00358	2.35615	1.01811	0.945757	0.769798	1.86803	1.26096	2.26587	0.933881	1.01459	1.31972	1.76497	2.72155	1.94197	1.99961	1.85316	2.83364	2.04435	1.2115	2.46931	1.37599	1.71015	1.3812	1.55793	2.53294
28.5	0.876397	1.1524	1.39595	2.50633	1.28597	1.54053	1.10982	1.99713	1.62653	2.13368	2.19519	1.18381	4.63137	2.69936	1.6244	2.25026	2.14823	1.54857	1.83076	1.16562	1.67412	1.66636	1.35973	0.937865	1.23883	2.70667	0.954402	1.23564	0.704334	1.70272	1.18311	1.96945	0.963925	1.08426	1.31752	1.88996	2.47508	2.00051	1.85491	1.87387	3.05992	2.06976	1.30114	2.51946	1.34222	1.32697	1.45366	1.47212	2.66012
29	2.29883	1.3471	1.69631	1.80315	1.21249	1.53495	1.38168	2.07728	2.41053	2.44939	1.31649	1.88951	2.79136	2.13841	1.77793	1.65996	2.73179	1.42354	2.0012	1.43601	1.78745	1.96927	1.46077	0.862929	0.949646	1.94875	1.23634	0.822258	0.853859	1.68902	0.861716	2.10733	0.904444	1.58605	1.46507	1.57333	3.09652	2.19194	1.93975	1.87524	3.28433	1.99543	1.17198	2.53761	1.28438	1.74975	1.54881	1.46797	1.88257
29.5	1.29945	1.22679	1.31209	1.68025	0.915897	1.44238	1.27457	2.41507	2.17048	2.17639	1.53667	1.02295	2.79391	2.17023	1.58462	1.8153	2.82744	1.4647	1.92269	1.49597	1.89833	1.57454	1.25497	2.22271	1.17413	2.3199	1.08006	1.29564	0.778099	1.51913	1.06668	2.05466	1.44112	1.02737	1.25586	1.78724	2.5437	1.89759	1.71961	1.91122	3.08389	2.05663	1.20603	2.38775	1.25539	1.25055	1.48549	1.3005	2.28811
30	1.30198	1.16388	1.4983	1.73468	0.897685	1.33678	1.0649	2.51894	1.97067	2.23674	0.954491	1.10467	2.95997	2.28625	1.49569	1.77983	1.98005	1.6733	1.97391	1.54154	2.02421	1.45056	1.32764	0.908767	1.40079	2.43872	1.36902	1.32821	0.904637	1.6598	1.13353	2.02301	1.00513	2.40976	1.11756	1.59063	2.52856	1.70231	1.63935	1.53439	3.13294	1.95648	1.02521	2.17604	1.20296	1.43425	1.40031	1.55083	2.52065
[truncated: 35 more columns]

## Sheet: Extended data figure_7b
Col-0			mik2-1
mock	SCOOP12	SCOOP12-Δ1	mock	SCOOP12	SCOOP12-Δ1
0.8077	0.3406	0.9201	1.1117	0.9275	1.2165
1.0922	0.3723	1.0746	1.1435	0.9815	1.0037
0.8183	0.3406	0.8253	0.9751	0.7115	0.991
0.7199	0.2142	0.7656	1.0958	0.9243	1.0355
0.7831	0.2318	1.2853	0.9243	0.9338	1.2451
1.3521	0.4284	1.0817	1.2261	0.6797	1.2165
0.899	0.2739	1.0009	0.8735	0.8036	1.0291
1.0641	0.3582	1.2713	0.9053	0.8513	0.8608
1.1378	0.288	1.043	0.9338	0.9084	0.8163
1.2362	0.3126	1.1975	0.991	0.8417	0.9592
0.9622	0.2634	1.2713	0.7655	0.991	0.9783
1.1273	0.295	1.0571	1.0545	0.8004	0.8417
Col-0												mik2-1
ANOVA summary			Tukey's multiple comparisons test	Mean Diff.	95.00% CI of diff.	Significant?	Summary	Adjusted P Value				ANOVA summary						Tukey's multiple comparisons test	Mean Diff.	95.00% CI of diff.	Significant?	Summary	Adjusted P Value
F	86.76		Column A vs. Column B	0.6901	0.5340 to 0.8461	Yes	****	<0.0001	A-B			F	3.396					Column A vs. Column B	0.09991	-0.02058 to 0.2204	No	ns	0.1191	A-B
P value	<0.0001		Column A vs. Column C	-0.06615	-0.2222 to 0.08988	No	ns	0.5572	A-C			P value	0.0468					Column A vs. Column C	-0.01847	-0.1390 to 0.1020	No	ns	0.9245	A-C
P value summary	****		Column B vs. Column C	-0.7562	-0.9123 to -0.6002	Yes	****	<0.0001	B-C			P value summary	*					Column B vs. Column C	-0.1184	-0.2389 to 0.002111	No	ns	0.0549	B-C
Significant diff. among means (P < 0.05)?	Yes											Significant diff. among means (P < 0.05)?	Yes
R squared	0.8402		Test details	Mean 1	Mean 2	Mean Diff.	SE of diff.	n1	n2	q	DF	R squared	0.1846					Test details	Mean 1	Mean 2	Mean Diff.	SE of diff.	n1	n2	q	DF
			Column A vs. Column B	1	0.3099	0.6901	0.06359	12	12	15.35	33							Column A vs. Column B	0.9795	0.8795	0.09991	0.04888	11	11	2.891	30
Brown-Forsythe test			Column A vs. Column C	1	1.066	-0.06615	0.06359	12	12	1.471	33	Brown-Forsythe test						Column A vs. Column C	0.9795	0.9979	-0.01847	0.04888	11	11	0.5345	30
F (DFn, DFd)	6.443 (2, 33)		Column B vs. Column C	0.3099	1.066	-0.7562	0.06359	12	12	16.82	33	F (DFn, DFd)	0.4911 (2, 30)					Column B vs. Column C	0.8795	0.9979	-0.1184	0.04888	11	11	3.425	30
P value	0.0043											P value	0.6168
P value summary	**											P value summary	ns
Are SDs significantly different (P < 0.05)?	Yes											Are SDs significantly different (P < 0.05)?	No
Bartlett's test												Bartlett's test
Bartlett's statistic (corrected)	12.44											Bartlett's statistic (corrected)	2.075
P value	0.002											P value	0.3543
P value summary	**											P value summary	ns
Are SDs significantly different (P < 0.05)?	Yes											Are SDs significantly different (P < 0.05)?	No
ANOVA table	SS	DF	MS	F (DFn, DFd)	P value							ANOVA table	SS	DF	MS	F (DFn, DFd)	P value
Treatment (between columns)	4.21	2	2.105	F (2, 33) = 86.76	P<0.0001							Treatment (between columns)	0.08924	2	0.04462	F (2, 30) = 3.396	P=0.0468
Residual (within columns)	0.8006	33	0.02426									Residual (within columns)	0.3942	30	0.01314
Total	5.01	35										Total	0.4834	32
